# Supplementary material for: Dynamic Advisor-Based Ensemble (dynABE): Case study in stock trend prediction of critical metal companies
Source: PLoS One. 2019 Feb 22;14(2):e0212487. doi: 10.1371/journal.pone.0212487 (PMC6386270; doi:10.1371/journal.pone.0212487)
Supplement: S1 File — This file is a comprehensive table that provides the descriptions of each feature in our original feature set and its symbol. (CSV) [file pone.0212487.s002.csv]

Symbol	Start Date	Hist.	Category	Type	Source	Currency	Restrictions	Unit	Full Name
GSCITOT	12/31/69	1969	Commodities	Index	Standard and Poors (S&P)	United States Dollar	None	Points	Standard and Poors Goldman Sachs Commodity Index(GSCI) Commodity Total Return
DJUBSTR	1/2/91	1991	Commodities	Index	Bloomberg	United States Dollar	None	Points	Bloomberg - Commodity Index Total Return
RJEFCRT	1/3/94	1994	Commodities	Index	Thomson Reuters/CoreCommodity CRB	United States Dollar	None	Points	Thomson Reuters / Corecommodity Commodity Research Bureau Index Total Return
NYFECRB	9/28/56	1956	Commodities	Index	Thomson Reuters	United States Dollar	None	Points	Thomson Reuters Equal Weight Continuous Commodity Index
CRBSPOT	1/2/51	1951	Commodities	Index	Commodity Research Bureau	United States Dollar	None	Points	Commodity Research Bureau BLS Spot Index (1967 = 100)
RICIXTR	7/31/98	1998	Commodities	Index	Jim Rogers	United States Dollar	None	Points	Rogers International Commodity Indicator Total Return
CXCMTRU	11/6/06	2006	Commodities	Index	Deutsche Boerse	United States Dollar	None	Points	Commodity Indices Commodity Index
MLCXTOT	6/29/90	1990	Commodities	Index	Merrill Lynch	United States Dollar	None	Points	Merrill Lynch Commodity Index (MLCX) Total Return
BALTICF	5/1/85	1985	Commodities	Index	Baltic Exchange	United States Dollar	None	Points	Baltic Exchange Dry Index (BDI)
LMEINDX	7/2/84	1984	Commodities	Index	London Metal Exchange	United States Dollar	None	Points	London Metal Exchange (LME)-LMEX Index
DRAMDXI	10/1/01	2001	Commodities	Index	DRAMeXchange	United States Dollar	None	Points	DRAMeXchange-DXI Index
ACRYLCF	4/30/86	1986	Commodities	Chemicals	Taiwan Economic Journal	United States Dollar	None	Metric Tonne	Acrylonitrile, Cost, Insurance and Freight Import United States Dollar Per Metric Tonne
PTACONP	1/31/86	1986	Commodities	Chemicals	Taiwan Economic Journal	United States Dollar	None	Metric Tonne	Terephthalic Acid Contract Price United States Dollar Per Metric Tonne
VPVCUPU	2/8/13	2013	Commodities	Chemicals	Polymerupdate	United States Dollar	None	Metric Tonne	Polyvinyl Chloride (Poly Vinyl Chloride) Suspension USA Fas Houston United States Dollar Per Metric Tonne
ARTOKPU	1/4/08	2008	Commodities	Chemicals	Polymerupdate	United States Dollar	None	Metric Tonne	Toluene Korea Free on Board United States Dollar Per Metric Tonne
VVCMUPU	2/8/13	2013	Commodities	Chemicals	Polymerupdate	United States Dollar	None	Metric Tonne	Vinyl Chloride Monomer (Vinyl Chloride Monomer) Free on Board USA Gulf Export United States Dollar Per Metric Tonne
ARSXRPU	1/4/08	2008	Commodities	Chemicals	Polymerupdate	United States Dollar	None	Metric Tonne	Solvent Xylene European Rotterdam Free on Board United States Dollar Per Metric Tonne
OLETFPU	10/30/09	2009	Commodities	Chemicals	Polymerupdate	Euro	None	Metric Tonne	Ethylene Free Delivered European North West Europe Euro / Metric Tonne
NAF2HTY	9/13/90	1990	Commodities	Crude Oil Products	Thomson Reuters	United States Dollar	None	Metric Tonne	Naphtha Second Half Tokyo Near Month C + F United States Dollar Per Metric Tonne
OLBUUPU	8/1/14	2014	Commodities	Chemicals	Polymerupdate	United States Cent	None	Pound	Butadiene USA Cost, Insurance and Freight United States Gulf USC / Pound
OLBURPU	5/23/14	2014	Commodities	Chemicals	Polymerupdate	United States Dollar	None	Metric Tonne	Butadiene European Rotterdam Free on Board United States Dollar Per Metric Tonne
ARSYUPU	10/30/09	2009	Commodities	Chemicals	Polymerupdate	United States Cent	None	Gallon	Styrene USA Gulf Free on Board USC / GAL
INPTEPU	5/11/90	1990	Commodities	Chemicals	Polymerupdate	Euro	None	Metric Tonne	Purified Teraphthalc Acid Free Delivered North West Europe Euros Per Metric Tonne
PFPCOPU	1/4/08	2008	Commodities	Chemicals	Polymerupdate	Euro	None	Metric Tonne	Polypropylene (Polypropylene) Copolymer Europe Contract German Euros Per Metric Tonne
PFPENPU	10/30/09	2009	Commodities	Chemicals	Polymerupdate	Euro	None	Metric Tonne	Low Density Polyethylene (Low Density) Free Delivered Europe Spot North West Europe Euro / Metric Tonne
PFHNWEP	3/16/12	2012	Commodities	Chemicals	Polymerupdate	Euro	None	Metric Tonne	High Density Poly Ethylene (High Density) Blow Moulding Europe Free Delivered Spot North West Europe Euros Per Metric Tonne
ARPXKPU	1/4/08	2008	Commodities	Chemicals	Polymerupdate	United States Dollar	None	Metric Tonne	Paraxylenes (PX) Korea Free on Board United States Dollar Per Metric Tonne
GSENTOT	12/31/82	1982	Commodities	Index	Standard and Poors (S&P)	United States Dollar	None	Points	Standard and Poors Goldman Sachs Commodity Index(GSCI) Energy Total Return
BFO1MEU	12/1/86	1986	Commodities	Crude Oil	Thomson Reuters	United States Dollar	None	Barrel	Crude Oil Brent Forties Oseberg (BFO) Month 1 Europe Free on Board United States Dollar Per Barrel
GSPUNYH	1/3/89	1989	Commodities	Crude Oil Products	Thomson Reuters	United States Cent	None	Gallon	Gasoline Premium Unleaded Free on Board New York Harbour UC/Gallon
GSRUNYH	2/1/83	1983	Commodities	Crude Oil Products	Thomson Reuters	United States Cent	None	Gallon	Gasoline Regular Unleaded Free on Board New York Harbour UC/Gallon
NAFCNWE	6/2/86	1986	Commodities	Crude Oil Products	Thomson Reuters	United States Dollar	None	Metric Tonne	Naphtha, Cost, Insurance and Freight North West Europe United States Dollar Per Metric Tonne
JETCNWE	6/2/86	1986	Commodities	Crude Oil Products	Thomson Reuters	United States Dollar	None	Metric Tonne	Jet Kerosene Cost, Insurance and Freight North West Europe United States Dollar Per Metric Tonne
CRUDBFO	5/20/87	1987	Commodities	Crude Oil	Thomson Reuters	United States Dollar	None	Barrel	Crude Oil North Sea BFO Free on Board United States Dollar Per Barrel
OILWTIN	1/2/86	1986	Commodities	Crude Oil	Thomson Reuters	United States Dollar	None	Barrel	Crude Oil West Texas Intermediate Cushing United States Dollar Per Barrel
OILTPMY	12/1/86	1986	Commodities	Crude Oil	Thomson Reuters	United States Dollar	None	Barrel	Crude Oil, Tapis Free on Board Malaysia United States Dollar Per Barrel
FUELNYH	6/2/86	1986	Commodities	Crude Oil Products	Thomson Reuters	United States Cent	None	Gallon	Fuel Oil, Number 2, Spot New York Harbour UC/Gallon
GOEUARA	6/2/86	1986	Commodities	Crude Oil Products	Thomson Reuters	United States Dollar	None	Metric Tonne	Gasoil, 0.2% Sulphur Free on Board Amsterdam, Rotterdam and Antwerp United States Dollar Per Metric Tonne
GASRU10	2/16/96	1996	Commodities	Crude Oil Products	Thomson Reuters	United States Cent	None	Metric Tonne	Gasoline Regular UNL 10PPM North West Europe United States Dollar Per Metric Tonne
GASRBLA	5/5/06	2006	Commodities	Crude Oil Products	Thomson Reuters	United States Cent	None	Gallon	Gasoline Reformulated Gasoline Blendstock for Oxygenate Blending Los Angeles UC/Gallon
BIODMID	11/2/06	2006	Commodities	Crude Oil Products	ICIS Pricing	United States Dollar	None	Gallon	Biodiesel B100 Free on Board Midwest U$ / Dead
ETHANYH	6/23/06	2006	Commodities	Chemicals	Thomson Reuters	United States Dollar	None	Gallon	Ethanol, Spot New York Harbour United States Dollar Per Gallon
JETFUSG	4/2/90	1990	Commodities	Crude Oil Products	Thomson Reuters	United States Cent	None	Metric Tonne	Jet Kerosene Free on Board USA Gulf USC / GAL
JETFSIN	6/2/86	1986	Commodities	Crude Oil Products	Thomson Reuters	United States Dollar	None	Barrel	Jet Kerosene Free on Board Singapore United States Dollar Per Barrel
BUTUSMB	3/1/89	1989	Commodities	Crude Oil Products	Thomson Reuters	United States Cent	None	Gallon	Butane Mont Belvieu Delivery Pipe UC/Gallon
PROUSMB	2/1/83	1983	Commodities	Crude Oil Products	Thomson Reuters	United States Cent	None	Gallon	Propane Mont Belvieu Delivery Pipe UC/Gallon
NAFSING	6/2/86	1986	Commodities	Crude Oil Products	Thomson Reuters	United States Dollar	None	Barrel	Naphtha, Free on Board Singapore United States Dollar Per Barrel
NATGHEN	4/4/90	1990	Commodities	Natural Gas	Thomson Reuters	United States Dollar	None	Million British Thermal Units	Natural Gas, Henry Hub U United States Dollar Per Million British Thermal Units
GAZEEDA	2/4/03	2003	Commodities	Natural Gas	Thomson Reuters	United Kingdom Pence	None	Therm	Natural Gas ZEE Day Ahead 'Dead' Pence / THM
GANBPDA	1/31/03	2003	Commodities	Natural Gas	Thomson Reuters	United Kingdom Pence	None	Therm	Natural Gas NBP Day Ahead 'Dead' Pence / THM
CLSAFOB	1/1/97	1997	Commodities	Coal	IHS McCloskey	United States Dollar	None	Metric Tonne	Coal South Africa Free on Board 6000KC NAR USA United States Dollar Per Metric Tonne Dead
CLNCFOB	2/1/00	2000	Commodities	Coal	IHS McCloskey	United States Dollar	None	Metric Tonne	Coal Newcastle Free on Board 6700KC Gat Dead
CLCOFOB	1/1/01	2001	Commodities	Coal	IHS McCloskey	United States Dollar	None	British Thermal Units (Millions)	Coal Colombia Free on Board 11300 R Dead
POWBASE	6/23/04	2004	Commodities	Electricity	Powernext	Euro	None	Megawatt Hour	Powernext Electricity Baseload Euro/Megawatt Hour
POWPEAK	6/23/04	2004	Commodities	Electricity	Powernext	Euro	None	Megawatt Hour	Powernext Electricity Peakload Euro/Megawatt Hour
EEXBASE	6/16/00	2000	Commodities	Electricity	European Energy Exchange	Euro	None	Megawatt Hour	European Energy Exchange(EEX) - Phelix Base Hour 01-24 Euro/Megawatt Hour
EEXPEAK	6/16/00	2000	Commodities	Electricity	European Energy Exchange	Euro	None	Megawatt Hour	European Energy Exchange(EEX) - Phelix Peak Hour 09-20 Euro/Megawatt Hour
GMEITBA	4/1/04	2004	Commodities	Electricity	GME SNP	Euro	None	Megawatt Hour	GME-Italy Baseload Euro/Megawatt Hour
GMEITPK	4/1/04	2004	Commodities	Electricity	GME SNP	Euro	None	Megawatt Hour	GME-Italy Peakload Euro/Megawatt Hour
APXAALL	5/26/99	1999	Commodities	Electricity	Amsterdam Power Exchange	Euro	None	Megawatt Hour	Amsterdam Power Exchange(APX) Electricity Netherlands Average All Hours
APXAVPK	5/26/99	1999	Commodities	Electricity	Amsterdam Power Exchange	Euro	None	Megawatt Hour	Amsterdam Power Exchange(APX)-Electricity Average Peak Hours Dead
NPXAVRF	5/4/92	1992	Commodities	Electricity	Nord Pool	Norwegian Krone	None	Megawatt Hour	Nordpool ASA Elspot Base Fixing System Price - Average in Norwegian Krone
OMLESBS	1/1/98	1998	Commodities	Electricity	OMEL	Euro	None	Megawatt Hour	Omel-Electricity Spain Baseload Euro/Megawatt Hour
OMLESPK	1/1/98	1998	Commodities	Electricity	OMEL	Euro	None	Megawatt Hour	Omel-Electricity Spain Peakload Euro/Megawatt Hour
UKPXSPT	3/27/01	2001	Commodities	Electricity	Amsterdam Power Exchange	United Kingdom Pound	None	Megawatt Hour	Amsterdam Power Exchange(APX) Power United Kingdom Spot Base Load Index
UKPXEPL	1/1/03	2003	Commodities	Electricity	Amsterdam Power Exchange	United Kingdom Pound	None	Megawatt Hour	Amsterdam Power Exchange(APX) Power United Kingdom-Extended Peakload Index
ELEPJMB	5/3/04	2004	Commodities	Electricity	PJM	United States Dollar	None	Megawatt Hour	Electricity Pennsylvania-New Jersey-Maryland Interconnection Base Rate U$ / Megawatt Hour
ELEPJMP	5/3/04	2004	Commodities	Electricity	PJM	United States Dollar	None	Megawatt Hour	Electricity Pennsylvania-New Jersey-Maryland Interconnection Peak Rate U$ / Megawatt Hour
CRUDWTC	1/10/83	1983	Commodities	Crude Oil	Thomson Reuters	United States Dollar	None	Barrel	Crude Oil West Texas Intermediate Free on Board Cushing United States Dollar Per Barrel
CRUDOIL	1/2/86	1986	Commodities	Crude Oil	Thomson Reuters	United States Dollar	None	Barrel	Crude Oil-West Texas Intermediate Spot Cushing United States Dollar Per Barrel
LAHCASH	1/31/57	1957	Commodities	Metals	London Metal Exchange	United States Dollar	None	Metric Tonne	London Metal Exchange (LME)-Aluminium 99.7% Cash United States Dollar Per Metric Tonne
LAH3MTH	1/2/80	1980	Commodities	Metals	London Metal Exchange	United States Dollar	None	Metric Tonne	London Metal Exchange (LME)-Aluminium 99.7% 3 Months United States Dollar Per Metric Tonne
LAHWARE	12/29/78	1978	Commodities	Metals	London Metal Exchange	-	None	Metric Tonne	Aluminium-Stocks London Metal Exchange (LME) in Warehouses-Metric Tonne
LADCASH	1/4/93	1993	Commodities	Metals	London Metal Exchange	United States Dollar	None	Metric Tonne	London Metal Exchange (LME)-Aluminium Alloy Cash United States Dollar Per Metric Tonne
LAD3MTH	10/6/92	1992	Commodities	Metals	London Metal Exchange	United States Dollar	None	Metric Tonne	London Metal Exchange (LME)-Aluminium Alloy 3 Months United States Dollar Per Metric Tonne
LADWARE	11/30/92	1992	Commodities	Metals	London Metal Exchange	-	None	Metric Tonne	Aluminium Alloy-London Metal Exchange (LME) Warehouse Stocks
LNACASH	5/30/02	2002	Commodities	Metals	London Metal Exchange	United States Dollar	None	Metric Tonne	London Metal Exchange (LME)-North American Special Aluminium Alloy Cash United States Dollar Per Metric Tonne
LNA3MTH	3/4/02	2002	Commodities	Metals	London Metal Exchange	United States Dollar	None	Metric Tonne	London Metal Exchange (LME)-North American Special Aluminium Alloy 3 Month United States Dollar Per Metric Tonne
LNAWARE	4/30/02	2002	Commodities	Metals	London Metal Exchange	-	None	Metric Tonne	North American Special Aluminium Alloy-London Metal Exchange (LME) Warehouse Stocks-Metric Tonne
LCO3MTH	2/22/10	2010	Commodities	Metals	London Metal Exchange	United States Dollar	None	Metric Tonne	London Metal Exchange (LME)-Cobalt 3 Month
LCPCASH	1/31/57	1957	Commodities	Metals	London Metal Exchange	United States Dollar	None	Metric Tonne	London Metal Exchange (LME)-Copper Grade A Cash United States Dollar Per Metric Tonne
LCP3MTH	7/1/93	1993	Commodities	Metals	London Metal Exchange	United States Dollar	None	Metric Tonne	London Metal Exchange (LME)-Copper, Grade A 3 Months United States Dollar Per Metric Tonne
LCPWARE	1/2/70	1970	Commodities	Metals	London Metal Exchange	-	None	Metric Tonne	Copper-Stocks in London Metal Exchange (LME) Warehouses-Metric Tonne
LEDCASH	7/5/93	1993	Commodities	Metals	London Metal Exchange	United States Dollar	None	Metric Tonne	London Metal Exchange (LME)-Lead Cash United States Dollar Per Metric Tonne
LED3MTH	7/5/93	1993	Commodities	Metals	London Metal Exchange	United States Dollar	None	Metric Tonne	London Metal Exchange (LME)-Lead 3 Months United States Dollar Per Metric Tonne
LMY3MTH	2/22/10	2010	Commodities	Metals	London Metal Exchange	United States Dollar	None	Metric Tonne	London Metal Exchange (LME)-Molybdenum 3 Month
LNICASH	7/20/93	1993	Commodities	Metals	London Metal Exchange	United States Dollar	None	Metric Tonne	London Metal Exchange (LME)-Nickel Cash United States Dollar Per Metric Tonne
LNI3MTH	4/23/79	1979	Commodities	Metals	London Metal Exchange	United States Dollar	None	Metric Tonne	London Metal Exchange (LME)-Nickel 3 Months United States Dollar Per Metric Tonne
LNIWARE	7/13/79	1979	Commodities	Metals	London Metal Exchange	-	None	Metric Tonne	Nickel-Stocks in London Metal Exchange (LME) Warehouses-Metric Tonne
LFM3MTH	4/28/08	2008	Commodities	Metals	London Metal Exchange	United States Dollar	None	Metric Tonne	London Metal Exchange (LME)-Steel Billet 3 Month United States Dollar Per Metric Tonne
LTICASH	1/31/57	1957	Commodities	Metals	London Metal Exchange	United States Dollar	None	Metric Tonne	London Metal Exchange (LME)-Tin 99.85% Cash United States Dollar Per Metric Tonne
LTI3MTH	6/13/89	1989	Commodities	Metals	London Metal Exchange	United States Dollar	None	Metric Tonne	London Metal Exchange (LME)-Tin 99.85% 3 Months United States Dollar Per Metric Tonne
LTIWARE	1/2/70	1970	Commodities	Metals	London Metal Exchange	-	None	Metric Tonne	Tin-Stocks in London Metal Exchange (LME) Warehouses-Metric Tonne
LZZCASH	1/31/57	1957	Commodities	Metals	London Metal Exchange	United States Dollar	None	Metric Tonne	London Metal Exchange (LME)-Special High Grade Zinc 99.995% Cash United States Dollar Per Metric Tonne
LZZ3MTH	11/21/88	1988	Commodities	Metals	London Metal Exchange	United States Dollar	None	Metric Tonne	London Metal Exchange (LME)-Special High Grade Zinc 99.995% 3 Months United States Dollar Per Metric Tonne
LZZWARE	10/3/88	1988	Commodities	Metals	London Metal Exchange	-	None	Metric Tonne	Zinc Special High Grade-Stocks London Metal Exchange (LME) in Warehouses Metric Tonne
LCP3MAB	1/24/11	2011	Commodities	Metals	London Metal Exchange	United States Dollar	None	Metric Tonne	London Metal Exchange (LME) 3 Month Copper Asiabm United States Dollar Per Metric Tonne
LZZ3MAB	1/24/11	2011	Commodities	Metals	London Metal Exchange	United States Dollar	None	Metric Tonne	London Metal Exchange (LME) 3 Month Zinc Asiabm United States Dollar Per Metric Tonne
LAH3MAB	1/24/11	2011	Commodities	Metals	London Metal Exchange	United States Dollar	None	Metric Tonne	London Metal Exchange (LME) 3 Month Aluminum Asiabm United States Dollar Per Metric Tonne
GSPMTOT	1/2/73	1973	Commodities	Index	Standard and Poors (S&P)	United States Dollar	None	Points	Standard and Poors Goldman Sachs Commodity Index(GSCI) Precious Metal Total Return
GOLDBLN	1/3/68	1968	Commodities	Precious Metals	ICE Benchmark Administration Ltd.	United States Dollar	None	Troy Ounce	Gold Bullion London Bullion Market U$ / Troy Ounce
GOLDHAR	1/2/79	1979	Commodities	Precious Metals	Handy & Harman	United States Dollar	None	Troy Ounce	Gold, Handy and Harman Base United States Dollar Per Troy Ounce
GSGCTOT	12/29/77	1977	Commodities	Index	Standard and Poors (S&P)	United States Dollar	None	Points	Standard and Poors Goldman Sachs Commodity Index(GSCI) Gold Total Return
GCCMXST	7/18/02	2002	Commodities	Precious Metals	Commodity Exchange	-	None	Ounce	Gold Comex Stocks Total
GDKRUGS	4/8/05	2005	Commodities	Precious Metals	Thomson Reuters	United States Dollar	None	Ounce	Gold-Krugerrand U$ / Ounce
SLVCASH	1/7/70	1970	Commodities	Precious Metals	London Bullion Market	United States Cent	None	Troy Ounce	Silver Fix London Bullion Market Cash Cents / Troy 'Dead'
SILVERH	1/2/79	1979	Commodities	Precious Metals	Handy & Harman	United States Dollar	None	Troy Ounce	Silver, Handy and Harman (New York) USD / Troy Ounce
GSSITOT	1/2/73	1973	Commodities	Index	Standard and Poors (S&P)	United States Dollar	None	Points	Standard and Poors Goldman Sachs Commodity Index(GSCI) Silver Total Return
PLATFRE	1/2/76	1976	Commodities	Precious Metals	London Metal Exchange	United States Dollar	None	Troy Ounce	London Platinum Free Market United States Dollar Per Troy Ounce
SGPLTOT	12/30/83	1983	Commodities	Index	Standard and Poors (S&P)	United States Dollar	None	Points	Standard and Poors Goldman Sachs Commodity Index(GSCI) Platinum Total Return
PALLADM	1/5/87	1987	Commodities	Precious Metals	London Metal Exchange	United States Dollar	None	Troy Ounce	Palladium U$ / Troy Ounce
SGPDTOT	12/26/08	2008	Commodities	Index	Standard and Poors (S&P)	United States Dollar	None	Points	Standard and Poors Goldman Sachs Commodity Index(GSCI) Palladium Index Total Return
RHODNWE	10/8/93	1993	Commodities	Metals	Thomson Reuters	United States Dollar	None	Troy Ounce	Rhodium Cost, Insurance and Freight North West Europe U$ / Ounce
RUTHIUM	10/8/93	1993	Commodities	Precious Metals	Thomson Reuters	United States Dollar	None	Troy Ounce	Ruthenium Cost, Insurance and Freight North West Europe U$ / Ounce
LAH15MT	7/20/93	1993	Commodities	Metals	London Metal Exchange	United States Dollar	None	Metric Tonne	London Metal Exchange (LME)-Aluminium 99.7% 15 Months United States Dollar Per Metric Tonne
LAH27MT	7/21/93	1993	Commodities	Metals	London Metal Exchange	United States Dollar	None	Metric Tonne	London Metal Exchange (LME)-Aluminium 99.7% 27 Months United States Dollar Per Metric Tonne
LAHRGTV	8/23/88	1988	Commodities	Metals	London Metal Exchange	-	None	Metric Tonne	London Metal Exchange (LME)-Aluminium, 99.7% Total Turnover
LLACASH	1/2/79	1979	Commodities	Metals	London Metal Exchange	United Kingdom Pound	None	Metric Tonne	London Metal Exchange (LME)-Aluminium 99.7% Cash Pound Per Metric Tonne Dead
LLA3MTH	1/2/79	1979	Commodities	Metals	London Metal Exchange	United Kingdom Pound	None	Metric Tonne	London Metal Exchange (LME)-Aluminium 99.7% 3 Months Pound Per Metric Tonne Dead
ALUMCSH	10/13/88	1988	Commodities	Metals	London Metal Exchange	United States Dollar	None	Metric Tonne	London Metal Exchange (LME)-Aluminium Dead Use LAHCASH
ALU3MTH	10/13/88	1988	Commodities	Metals	London Metal Exchange	United States Dollar	None	Metric Tonne	London Metal Exchange (LME)-Aluminium 3 Months Dead Use LAH3MTH
LAH3MTC	4/28/05	2005	Commodities	Metals	London Metal Exchange	United States Dollar	None	Metric Tonne	London Metal Exchange (LME)-Aluminium 3 Month Comp United States Dollar Per Metric Tonne
LAHCSHC	4/28/05	2005	Commodities	Metals	London Metal Exchange	United States Dollar	None	Metric Tonne	London Metal Exchange (LME)-Aluminium Cash Comp United States Dollar Per Metric Tonne
LAHANRW	9/7/98	1998	Commodities	Metals	London Metal Exchange	-	None	Metric Tonne	London Metal Exchange (LME)-Aluminium Antwerp Warehouse
LAHBREW	9/7/98	1998	Commodities	Metals	London Metal Exchange	-	None	Metric Tonne	London Metal Exchange (LME)-Aluminium Bremen Warehouse Stocks
LAHHAMW	9/7/98	1998	Commodities	Metals	London Metal Exchange	-	None	Metric Tonne	London Metal Exchange (LME)-Aluminium Hamburg Warehouse
LAHGOAW	9/7/98	1998	Commodities	Metals	London Metal Exchange	-	None	Metric Tonne	London Metal Exchange (LME)-Aluminium Genoa Warehouse Stocks
LAHLVNW	9/7/98	1998	Commodities	Metals	London Metal Exchange	-	None	Metric Tonne	London Metal Exchange (LME)-Aluminium Leghorn Warehouse
LAHTRSW	9/7/98	1998	Commodities	Metals	London Metal Exchange	-	None	Metric Tonne	London Metal Exchange (LME)-Aluminium Trieste Warehouse
LAHNGOW	9/7/98	1998	Commodities	Metals	London Metal Exchange	-	None	Metric Tonne	London Metal Exchange (LME)-Aluminium Nagoya Warehouse Stocks
LAHYOKW	9/7/98	1998	Commodities	Metals	London Metal Exchange	-	None	Metric Tonne	London Metal Exchange (LME)-Aluminium Yokohama Warehouse
LAHJHBW	7/22/04	2004	Commodities	Metals	London Metal Exchange	-	None	Metric Tonne	London Metal Exchange (LME)-Aluminium Johor Warehouse Stocks
LAHPKLW	6/12/09	2009	Commodities	Metals	London Metal Exchange	-	None	Metric Tonne	London Metal Exchange (LME)-Aluminium Klang Warehouse Stocks
LAHRTMW	10/5/98	1998	Commodities	Metals	London Metal Exchange	-	None	Metric Tonne	London Metal Exchange (LME)-Aluminium Rotterdam Warehouse
LAHVLIW	9/10/99	1999	Commodities	Metals	London Metal Exchange	-	None	Metric Tonne	London Metal Exchange (LME)-Aluminium Vlissingen Warehouse
LAHSINW	9/7/98	1998	Commodities	Metals	London Metal Exchange	-	None	Metric Tonne	London Metal Exchange (LME)-Aluminium Singapore Warehouse
LAHPUSW	1/9/03	2003	Commodities	Metals	London Metal Exchange	-	None	Metric Tonne	London Metal Exchange (LME)-Aluminium Busan Warehouse Stocks
LAHKANW	1/9/03	2003	Commodities	Metals	London Metal Exchange	-	None	Metric Tonne	London Metal Exchange (LME)-Aluminium Gwangyang Warehouse
LAHICHW	4/25/08	2008	Commodities	Metals	London Metal Exchange	-	None	Metric Tonne	London Metal Exchange (LME)-Aluminium Incheon Port Warehouse
LAHBCNW	9/7/98	1998	Commodities	Metals	London Metal Exchange	-	None	Metric Tonne	London Metal Exchange (LME)-Aluminium Barcelona Warehouse
LAHBIOW	11/12/02	2002	Commodities	Metals	London Metal Exchange	-	None	Metric Tonne	London Metal Exchange (LME)-Aluminium Bilbao Warehouse Stocks
LAHGOTW	10/2/98	1998	Commodities	Metals	London Metal Exchange	-	None	Metric Tonne	London Metal Exchange (LME)-Aluminium Gothenberg Warehouse
LAHHELW	10/2/98	1998	Commodities	Metals	London Metal Exchange	-	None	Metric Tonne	London Metal Exchange (LME)-Aluminium Helsingborg Warehouse
LAHHULW	10/5/98	1998	Commodities	Metals	London Metal Exchange	-	None	Metric Tonne	London Metal Exchange (LME)-Aluminium Hull Warehouse Stocks
LAHLIVW	10/5/98	1998	Commodities	Metals	London Metal Exchange	-	None	Metric Tonne	London Metal Exchange (LME)-Aluminium Liverpool Warehouse
LAHTYNW	9/22/06	2006	Commodities	Metals	London Metal Exchange	-	None	Metric Tonne	London Metal Exchange (LME)-Aluminium Tyne and Wear Warehouse
LAHBWIW	9/7/98	1998	Commodities	Metals	London Metal Exchange	-	None	Metric Tonne	London Metal Exchange (LME)-Aluminium Baltimore Warehouse
LAHCHIW	9/7/98	1998	Commodities	Metals	London Metal Exchange	-	None	Metric Tonne	London Metal Exchange (LME)-Aluminium Chicago Warehouse
LAHDETW	9/7/98	1998	Commodities	Metals	London Metal Exchange	-	None	Metric Tonne	London Metal Exchange (LME)-Aluminium Detroit Warehouse
LAHLGBW	9/7/98	1998	Commodities	Metals	London Metal Exchange	-	None	Metric Tonne	London Metal Exchange (LME)-Aluminium Long Beach Warehouse
LAHLAXW	9/7/98	1998	Commodities	Metals	London Metal Exchange	-	None	Metric Tonne	London Metal Exchange (LME)-Aluminium Los Angeles Warehouse
LAHMOBW	5/27/08	2008	Commodities	Metals	London Metal Exchange	-	None	Metric Tonne	London Metal Exchange (LME)-Aluminium Mobile Warehouse Stocks
LAHMSYW	9/10/99	1999	Commodities	Metals	London Metal Exchange	-	None	Metric Tonne	London Metal Exchange (LME)-Aluminium New Orleans Warehouse
LAHSTLW	9/7/98	1998	Commodities	Metals	London Metal Exchange	-	None	Metric Tonne	London Metal Exchange (LME)-Aluminium Short Ton Louis Warehouse
LAHTOLW	9/7/98	1998	Commodities	Metals	London Metal Exchange	-	None	Metric Tonne	London Metal Exchange (LME)-Aluminium Toledo Warehouse Stocks
LAHKHGW	11/22/13	2013	Commodities	Metals	London Metal Exchange	-	None	Metric Tonne	London Metal Exchange (LME) Aluminum Stocks Taiwan Kaohsiung in Warehouse Metric Tonne
LAD15MT	7/20/93	1993	Commodities	Metals	London Metal Exchange	United States Dollar	None	Metric Tonne	London Metal Exchange (LME)-Aluminium Alloy 15 Months United States Dollar Per Metric Tonne
LAD27MT	3/11/02	2002	Commodities	Metals	London Metal Exchange	United States Dollar	None	Metric Tonne	London Metal Exchange (LME)-Aluminium Alloy 27 Months USA United States Dollar Per Metric Tonne
ALY3MTH	12/24/93	1993	Commodities	Metals	London Metal Exchange	United States Dollar	None	Metric Tonne	London Metal Exchange (LME)-3 Months Aluminium Alloy Dead
LADRGTV	11/22/93	1993	Commodities	Metals	London Metal Exchange	-	None	Metric Tonne	London Metal Exchange (LME)-Aluminium Alloy Total Turnover
LADCSHC	4/28/05	2005	Commodities	Metals	London Metal Exchange	United States Dollar	None	Metric Tonne	London Metal Exchange (LME)-Aluminium Alloy Cash Comp United States Dollar Per Metric Tonne
LAD3MTC	4/28/05	2005	Commodities	Metals	London Metal Exchange	United States Dollar	None	Metric Tonne	London Metal Exchange (LME)-Aluminium Alloy 3 Month Comp United States Dollar Per Metric Tonne
LADANRW	9/24/04	2004	Commodities	Metals	London Metal Exchange	-	None	Metric Tonne	London Metal Exchange (LME)-Aluminium Alloy Antwerp Warehouse
LADBREW	11/19/02	2002	Commodities	Metals	London Metal Exchange	-	None	Metric Tonne	London Metal Exchange (LME)-Aluminium Alloy Bremen Warehouse
LADHAMW	9/7/98	1998	Commodities	Metals	London Metal Exchange	-	None	Metric Tonne	London Metal Exchange (LME)-Aluminium Alloy Hamburg Warehouse
LADGOAW	9/24/04	2004	Commodities	Metals	London Metal Exchange	-	None	Metric Tonne	London Metal Exchange (LME)-Aluminium Alloy Genoa Warehouse
LADLVNW	9/29/06	2006	Commodities	Metals	London Metal Exchange	-	None	Metric Tonne	London Metal Exchange (LME)-Aluminium Alloy Leghorn Warehouse
LADTRSW	10/5/98	1998	Commodities	Metals	London Metal Exchange	-	None	Metric Tonne	London Metal Exchange (LME)-Aluminium Alloy Trieste Warehouse
LADJHBW	7/22/04	2004	Commodities	Metals	London Metal Exchange	-	None	Metric Tonne	London Metal Exchange (LME)-Aluminium Alloy Johor Warehouse
LADPKLW	6/12/09	2009	Commodities	Metals	London Metal Exchange	-	None	Metric Tonne	London Metal Exchange (LME)-Aluminium Alloy Klang Warehouse
LADRTMW	9/24/04	2004	Commodities	Metals	London Metal Exchange	-	None	Metric Tonne	London Metal Exchange (LME)-Aluminium Alloy Rotterdam Warehouse
LADVLIW	9/24/04	2004	Commodities	Metals	London Metal Exchange	-	None	Metric Tonne	London Metal Exchange (LME)-Aluminium Alloy Vlissingen Warehouse
LADSINW	10/5/98	1998	Commodities	Metals	London Metal Exchange	-	None	Metric Tonne	London Metal Exchange (LME)-Aluminium Alloy Singapore Warehouse
LADPUSW	9/29/06	2006	Commodities	Metals	London Metal Exchange	-	None	Metric Tonne	London Metal Exchange (LME)-Aluminium Alloy Busan Warehouse
LADKANW	9/29/06	2006	Commodities	Metals	London Metal Exchange	-	None	Metric Tonne	London Metal Exchange (LME)-Aluminium Alloy Gwangyang Warehouse
LADICHW	12/1/08	2008	Commodities	Metals	London Metal Exchange	-	None	Metric Tonne	London Metal Exchange (LME)-Aluminium Alloy Incheon Port Warehouse
LADBCNW	9/7/98	1998	Commodities	Metals	London Metal Exchange	-	None	Metric Tonne	London Metal Exchange (LME)-Aluminium Alloy Barcelona Warehouse
LADBIOW	9/7/98	1998	Commodities	Metals	London Metal Exchange	-	None	Metric Tonne	London Metal Exchange (LME)-Aluminium Alloy Bilbao Warehouse
LADHULW	9/7/98	1998	Commodities	Metals	London Metal Exchange	-	None	Metric Tonne	London Metal Exchange (LME)-Aluminium Alloy Hull Warehouse
LADLIVW	9/24/04	2004	Commodities	Metals	London Metal Exchange	-	None	Metric Tonne	London Metal Exchange (LME)-Aluminium Alloy Liverpool Warehouse
LADTYNW	9/22/06	2006	Commodities	Metals	London Metal Exchange	-	None	Metric Tonne	London Metal Exchange (LME)-Aluminium Alloy Tyne and Wear Warehouse
LADKHGW	11/22/13	2013	Commodities	Metals	London Metal Exchange	-	None	Metric Tonne	London Metal Exchange (LME) Aluminium Alloy Stocks Taiwan Kaohsiung in Warehouse Metric Tonne
LCOCASH	2/22/10	2010	Commodities	Metals	London Metal Exchange	United States Dollar	None	Metric Tonne	London Metal Exchange (LME)-Cobalt Cash
LCO15MT	2/22/10	2010	Commodities	Metals	London Metal Exchange	United States Dollar	None	Metric Tonne	London Metal Exchange (LME)-Cobalt 15 Month
LCOFUTT	2/22/10	2010	Commodities	Metals	London Metal Exchange	United States Dollar	None	Contracts	London Metal Exchange (LME)-Cobalt Futures Turnover
LCOUSDT	2/22/10	2010	Commodities	Metals	London Metal Exchange	United States Dollar	None	Contracts	London Metal Exchange (LME)-Cobalt USD Future Turnover
LCOEURT	2/22/10	2010	Commodities	Metals	London Metal Exchange	Euro	None	Metric Tonne	London Metal Exchange (LME)-Cobalt Europe Future Turnover
LCOGBPT	2/22/10	2010	Commodities	Metals	London Commodity Exchange	United Kingdom Pound	None	Metric Tonne	London Metal Exchange (LME)-Cobalt GBP Future Turnover
LCOJPYT	2/22/10	2010	Commodities	Metals	London Metal Exchange	Japanese Yen	None	Metric Tonne	London Metal Exchange (LME)-Cobalt Japanese Yen Future Turnover
LCOCSHC	4/28/05	2005	Commodities	Metals	London Metal Exchange	United States Dollar	None	Metric Tonne	London Metal Exchange (LME)-Cobalt Cash Comp United States Dollar Per Metric Tonne
LCO3MTC	4/28/08	2008	Commodities	Metals	London Metal Exchange	United States Dollar	None	Metric Tonne	London Metal Exchange (LME)-Cobalt 3 Month Comp United States Dollar Per Metric Tonne
LCOWARE	4/12/10	2010	Commodities	Metals	London Metal Exchange	-	None	Metric Tonne	Cobalt-London Metal Exchange (LME) Warehouse Stocks
LCOANRW	11/11/10	2010	Commodities	Metals	London Metal Exchange	-	None	Metric Tonne	London Metal Exchange (LME)-Cobalt Antwerp Warehouse Stocks
LCORTMW	4/12/10	2010	Commodities	Metals	London Metal Exchange	-	None	Metric Tonne	London Metal Exchange (LME)-Cobalt Rotterdam Warehouse Stocks
LCOSINW	4/12/10	2010	Commodities	Metals	London Metal Exchange	-	None	Metric Tonne	London Metal Exchange (LME)-Cobalt Singapore Warehouse Stocks
LCOBWIW	4/12/10	2010	Commodities	Metals	London Metal Exchange	-	None	Metric Tonne	London Metal Exchange (LME)-Cobalt Baltimore Warehouse Stocks
LCP15MT	4/8/91	1991	Commodities	Metals	London Metal Exchange	United States Dollar	None	Metric Tonne	London Metal Exchange (LME)-Copper, Grade A 15 Months United States Dollar Per Metric Tonne
LCP27MT	7/20/93	1993	Commodities	Metals	London Metal Exchange	United States Dollar	None	Metric Tonne	London Metal Exchange (LME)-Copper, Grade A 27 Months United States Dollar Per Metric Tonne
LCPCSHC	4/28/05	2005	Commodities	Metals	London Metal Exchange	United States Dollar	None	Metric Tonne	London Metal Exchange (LME)-Copper Cash Comp United States Dollar Per Metric Tonne
LCP3MTC	4/28/05	2005	Commodities	Metals	London Metal Exchange	United States Dollar	None	Metric Tonne	London Metal Exchange (LME)-Copper 3 Month Comp United States Dollar Per Metric Tonne
LCPRGTV	1/1/88	1988	Commodities	Metals	London Metal Exchange	-	None	Metric Tonne	London Metal Exchange (LME)-Copper, Grade A Total Turnover
COPHGRD	1/2/76	1976	Commodities	Metals	London Metal Exchange	United Kingdom Pound	None	Metric Tonne	London Metal Exchange (LME)-Copper Grade A Cash Pound Per Metric Tonne
COPPR3M	1/7/70	1970	Commodities	Metals	London Metal Exchange	United Kingdom Pound	None	Metric Tonne	London Metal Exchange (LME)-Copper, Grade A 3 Month Pound Per Metric Tonne
COPCATH	1/2/76	1976	Commodities	Metals	London Metal Exchange	United Kingdom Pound	None	Metric Tonne	London Metal Exchange (LME)-Copper Cathode Dead
LCU3MTH	1/2/79	1979	Commodities	Metals	London Metal Exchange	United Kingdom Pound	None	Metric Tonne	London Metal Exchange (LME)-Copper 3 Month Dead Use LCP3MTH
COPP3MT	7/1/93	1993	Commodities	Metals	London Metal Exchange	United States Dollar	None	Metric Tonne	London Metal Exchange (LME)-Copper 3 Months Dead Use LCP3MTH
LCUCASH	1/2/79	1979	Commodities	Metals	London Metal Exchange	United Kingdom Pound	None	Metric Tonne	London Metal Exchange (LME)-Copper Cash Pound Per Metric Tonne Dead Use LCPCASH
COPCA3M	1/2/76	1976	Commodities	Metals	London Metal Exchange	United Kingdom Pound	None	Metric Tonne	London Metal Exchange (LME)-Copper Cathode 3 Month Dead
LCC3MTH	1/2/79	1979	Commodities	Metals	London Metal Exchange	United Kingdom Pound	None	Metric Tonne	London Metal Exchange (LME)-Copper Cathodes 3 Month Dead
COPPUSD	7/1/93	1993	Commodities	Metals	London Metal Exchange	United States Dollar	None	Metric Tonne	London Metal Exchange (LME)-Copper Cash Dead Use LCPCASH
LCCCASH	1/2/79	1979	Commodities	Metals	London Metal Exchange	United Kingdom Pound	None	Metric Tonne	London Metal Exchange (LME)-Copper Cathodes Cash Dead
LCPANRW	10/5/98	1998	Commodities	Metals	London Metal Exchange	-	None	Metric Tonne	London Metal Exchange (LME)-Copper Antwerp Warehouse Stocks
LCPHAMW	9/7/98	1998	Commodities	Metals	London Metal Exchange	-	None	Metric Tonne	London Metal Exchange (LME)-Copper Hamburg Warehouse Stocks
LCPLVNW	10/5/98	1998	Commodities	Metals	London Metal Exchange	-	None	Metric Tonne	London Metal Exchange (LME)-Copper Leghorn Warehouse Stocks
LCPTRSW	7/20/98	1998	Commodities	Metals	London Metal Exchange	-	None	Metric Tonne	London Metal Exchange (LME)-Copper Trieste Warehouse Stocks
LCPJHBW	7/22/04	2004	Commodities	Metals	London Metal Exchange	-	None	Metric Tonne	London Metal Exchange (LME)-Copper Johor Warehouse Stocks
LCPPKLW	9/7/07	2007	Commodities	Metals	London Metal Exchange	-	None	Metric Tonne	London Metal Exchange (LME)-Copper Klang Warehouse Stocks
LCPRTMW	10/5/98	1998	Commodities	Metals	London Metal Exchange	-	None	Metric Tonne	London Metal Exchange (LME)-Copper Rotterdam Warehouse Stocks
LCPVLIW	7/20/98	1998	Commodities	Metals	London Metal Exchange	-	None	Metric Tonne	London Metal Exchange (LME)-Copper Vlissingen Warehouse
LCPSINW	10/5/98	1998	Commodities	Metals	London Metal Exchange	-	None	Metric Tonne	London Metal Exchange (LME)-Copper Singapore Warehouse Stocks
LCPPUSW	1/21/03	2003	Commodities	Metals	London Metal Exchange	-	None	Metric Tonne	London Metal Exchange (LME)-Copper Busan Warehouse Stocks
LCPKANW	7/19/04	2004	Commodities	Metals	London Metal Exchange	-	None	Metric Tonne	London Metal Exchange (LME)-Copper Gwangyang Warehouse Stocks
LCPICHW	9/7/07	2007	Commodities	Metals	London Metal Exchange	-	None	Metric Tonne	London Metal Exchange (LME)-Copper Incheon Port Warehouse
LCPBCNW	10/2/98	1998	Commodities	Metals	London Metal Exchange	-	None	Metric Tonne	London Metal Exchange (LME)-Copper Barcelona Warehouse Stocks
LCPBIOW	10/2/98	1998	Commodities	Metals	London Metal Exchange	-	None	Metric Tonne	London Metal Exchange (LME)-Copper Bilbao Warehouse Stocks
LCPHELW	10/5/98	1998	Commodities	Metals	London Metal Exchange	-	None	Metric Tonne	London Metal Exchange (LME)-Copper Helsingborg Warehouse
LCPDXBW	12/11/02	2002	Commodities	Metals	London Metal Exchange	-	None	Metric Tonne	London Metal Exchange (LME)-Copper Dubai Warehouse Stocks
LCPHULW	10/5/98	1998	Commodities	Metals	London Metal Exchange	-	None	Metric Tonne	London Metal Exchange (LME)-Copper Hull Warehouse Stocks
LCPLIVW	10/2/98	1998	Commodities	Metals	London Metal Exchange	-	None	Metric Tonne	London Metal Exchange (LME)-Copper Liverpool Warehouse Stocks
LCPBWIW	10/5/98	1998	Commodities	Metals	London Metal Exchange	-	None	Metric Tonne	London Metal Exchange (LME)-Copper Baltimore Warehouse Stocks
LCPCHIW	9/7/98	1998	Commodities	Metals	London Metal Exchange	-	None	Metric Tonne	London Metal Exchange (LME)-Copper Chicago Warehouse Stocks
LCPMOBW	9/7/07	2007	Commodities	Metals	London Metal Exchange	-	None	Metric Tonne	London Metal Exchange (LME)-Copper Mobile Warehouse Stocks
LCPMSYW	1/26/99	1999	Commodities	Metals	London Metal Exchange	-	None	Metric Tonne	London Metal Exchange (LME)-Copper New Orleans Warehouse
LCPSTLW	9/7/98	1998	Commodities	Metals	London Metal Exchange	-	None	Metric Tonne	London Metal Exchange (LME)-Copper Short Ton Louis Warehouse Stocks
LCPKHGW	11/22/13	2013	Commodities	Metals	London Metal Exchange	-	None	Metric Tonne	London Metal Exchange (LME)-Copper Kaohsiung Warehouse Stocks
LED15MT	7/1/93	1993	Commodities	Metals	London Metal Exchange	United States Dollar	None	Metric Tonne	London Metal Exchange (LME)-Lead 15 Months United States Dollar Per Metric Tonne
LED27MT	9/29/08	2008	Commodities	Metals	London Metal Exchange	United States Dollar	None	Metric Tonne	London Metal Exchange (LME)-Lead 27 Months United States Dollar Per Metric Tonne
LLDRGTV	1/1/88	1988	Commodities	Metals	London Metal Exchange	-	None	Metric Tonne	London Metal Exchange (LME)-Lead, Total Daily Turnover
LEADCSH	1/2/76	1976	Commodities	Metals	London Metal Exchange	United Kingdom Pound	None	Metric Tonne	London Metal Exchange (LME)-Lead Cash Pound Per Metric Tonne
LEADP3M	1/7/70	1970	Commodities	Metals	London Metal Exchange	United Kingdom Pound	None	Metric Tonne	London Metal Exchange (LME)-Lead 3 Months Pound Per Metric Tonne
LLD3MTH	1/2/79	1979	Commodities	Metals	London Metal Exchange	United Kingdom Pound	None	Metric Tonne	London Metal Exchange (LME)-Lead 3 Month Dead Use-LED3MTH
LEAD3MT	7/1/93	1993	Commodities	Metals	London Metal Exchange	United States Dollar	None	Metric Tonne	London Metal Exchange (LME)-Lead 3 Months Dead Use-LED3MTH
LLDCASH	1/2/79	1979	Commodities	Metals	London Metal Exchange	United Kingdom Pound	None	Metric Tonne	London Metal Exchange (LME)-Lead Cash Dead Use-Ledcash
LEADUSD	7/1/93	1993	Commodities	Metals	London Metal Exchange	United States Dollar	None	Metric Tonne	London Metal Exchange (LME)-Lead Cash Dead Use Ledcash
LED3MTC	6/23/09	2009	Commodities	Metals	London Metal Exchange	United States Dollar	None	Metric Tonne	London Metal Exchange (LME)-Lead 3 Month Comp United States Dollar Per Metric Tonne
LEDCSHC	4/28/05	2005	Commodities	Metals	London Metal Exchange	United States Dollar	None	Metric Tonne	London Metal Exchange (LME)-Lead Cash Comp United States Dollar Per Metric Tonne
LEDPUSW	7/1/14	2014	Commodities	Metals	London Metal Exchange	-	None	Metric Tonne	London Metal Exchange (LME)-Lead Busan Warehouse Stocks
LEDICHW	7/1/14	2014	Commodities	Metals	London Metal Exchange	-	None	Metric Tonne	London Metal Exchange (LME)-Lead Incheon Port Warehouse Stocks
LEDANRW	9/7/98	1998	Commodities	Metals	London Metal Exchange	-	None	Metric Tonne	London Metal Exchange (LME)-Lead Antwerp Warehouse Stocks
LEDBREW	9/7/98	1998	Commodities	Metals	London Metal Exchange	-	None	Metric Tonne	London Metal Exchange (LME)-Lead Bremen Warehouse Stocks
LEDHAMW	9/7/98	1998	Commodities	Metals	London Metal Exchange	-	None	Metric Tonne	London Metal Exchange (LME)-Lead Hamburg Warehouse Stocks
LEDGOAW	10/5/98	1998	Commodities	Metals	London Metal Exchange	-	None	Metric Tonne	London Metal Exchange (LME)-Lead Genoa Warehouse Stocks
LEDLVNW	9/7/98	1998	Commodities	Metals	London Metal Exchange	-	None	Metric Tonne	London Metal Exchange (LME)-Lead Leghorn Warehouse Stocks
LEDTRSW	10/5/98	1998	Commodities	Metals	London Metal Exchange	-	None	Metric Tonne	London Metal Exchange (LME)-Lead Trieste Warehouse Stocks
LEDJHBW	7/22/04	2004	Commodities	Metals	London Metal Exchange	-	None	Metric Tonne	London Metal Exchange (LME)-Lead Johor Warehouse Stocks
LEDPKLW	6/12/09	2009	Commodities	Metals	London Metal Exchange	-	None	Metric Tonne	London Metal Exchange (LME)-Lead Klang Warehouse Stocks
LEDRTMW	10/5/98	1998	Commodities	Metals	London Metal Exchange	-	None	Metric Tonne	London Metal Exchange (LME)-Lead Rotterdam Warehouse Stocks
LEDVLIW	9/7/98	1998	Commodities	Metals	London Metal Exchange	-	None	Metric Tonne	London Metal Exchange (LME)-Lead Vlissingen Warehouse Stocks
LEDSINW	10/5/98	1998	Commodities	Metals	London Metal Exchange	-	None	Metric Tonne	London Metal Exchange (LME)-Lead Singapore Warehouse Stocks
LEDBCNW	9/7/98	1998	Commodities	Metals	London Metal Exchange	-	None	Metric Tonne	London Metal Exchange (LME)-Lead Barcelona Warehouse Stocks
LEDBIOW	9/7/98	1998	Commodities	Metals	London Metal Exchange	-	None	Metric Tonne	London Metal Exchange (LME)-Lead Bilbao Warehouse Stocks
LEDHELW	10/5/98	1998	Commodities	Metals	London Metal Exchange	-	None	Metric Tonne	London Metal Exchange (LME)-Lead Helsingborg Warehouse Stocks
LEDDXBW	11/19/02	2002	Commodities	Metals	London Metal Exchange	-	None	Metric Tonne	London Metal Exchange (LME)-Lead Dubai Warehouse Stocks
LEDHULW	10/5/98	1998	Commodities	Metals	London Metal Exchange	-	None	Metric Tonne	London Metal Exchange (LME)-Lead Hull Warehouse Stocks
LEDLIVW	9/7/98	1998	Commodities	Metals	London Metal Exchange	-	None	Metric Tonne	London Metal Exchange (LME)-Lead Liverpool Warehouse Stocks
LEDTYNW	9/22/06	2006	Commodities	Metals	London Metal Exchange	-	None	Metric Tonne	London Metal Exchange (LME)-Lead Tyne and Wear Warehouse Stocks
LEDBWIW	9/7/98	1998	Commodities	Metals	London Metal Exchange	-	None	Metric Tonne	London Metal Exchange (LME)-Lead Baltimore Warehouse Stocks
LEDCHIW	9/7/98	1998	Commodities	Metals	London Metal Exchange	-	None	Metric Tonne	London Metal Exchange (LME)-Lead Chicago Warehouse Stocks
LEDDETW	9/7/98	1998	Commodities	Metals	London Metal Exchange	-	None	Metric Tonne	London Metal Exchange (LME)-Lead Detroit Warehouse Stocks
LEDLGBW	9/7/98	1998	Commodities	Metals	London Metal Exchange	-	None	Metric Tonne	London Metal Exchange (LME)-Lead Long Beach Warehouse Stocks
LEDLAXW	9/7/98	1998	Commodities	Metals	London Metal Exchange	-	None	Metric Tonne	London Metal Exchange (LME)-Lead Los Angeles Warehouse Stocks
LEDMOBW	5/27/08	2008	Commodities	Metals	London Metal Exchange	-	None	Metric Tonne	London Metal Exchange (LME)-Lead Mobile Warehouse Stocks
LEDMSYW	4/30/99	1999	Commodities	Metals	London Metal Exchange	-	None	Metric Tonne	London Metal Exchange (LME)-Lead New Orleans Warehouse Stocks
LEDSTLW	10/5/98	1998	Commodities	Metals	London Metal Exchange	-	None	Metric Tonne	London Metal Exchange (LME)-Lead Short Ton Louis Warehouse Stocks
LEDTOLW	9/29/06	2006	Commodities	Metals	London Metal Exchange	-	None	Metric Tonne	London Metal Exchange (LME)-Lead Toledo Warehouse Stocks
LEDKHGW	11/22/13	2013	Commodities	Metals	London Metal Exchange	-	None	Metric Tonne	London Metal Exchange (LME) Lead Stocks Taiwan Kaohsiung in Warehouse Metric Tonne
LLDWARE	1/2/70	1970	Commodities	Metals	London Metal Exchange	-	None	Metric Tonne	Lead-Stocks in London Metal Exchange (LME) Warehouses-Metric Tonne
LMYCASH	2/22/10	2010	Commodities	Metals	London Metal Exchange	United States Dollar	None	Metric Tonne	London Metal Exchange (LME)-Molybdenum Cash
LMY15MT	2/22/10	2010	Commodities	Metals	London Metal Exchange	United States Dollar	None	Metric Tonne	London Metal Exchange (LME)-Molybdenum 15 Month
LMYFUTT	2/22/10	2010	Commodities	Metals	London Metal Exchange	United States Dollar	None	Contracts	London Metal Exchange (LME)-Molybdenum Future Turnover
LMYUSDT	2/22/10	2010	Commodities	Metals	London Metal Exchange	United States Dollar	None	Contracts	London Metal Exchange (LME)-Molybdenum USD Future Turnover
LMYEURT	2/22/10	2010	Commodities	Metals	London Metal Exchange	Euro	None	Contracts	London Metal Exchange (LME)-Molybdenum Europe Future Turnover
LMYGBPT	2/22/10	2010	Commodities	Metals	London Metal Exchange	United Kingdom Pound	None	Contracts	London Metal Exchange (LME)-Molybdenum GBP Future Turnover
LMYJPYT	2/22/10	2010	Commodities	Metals	London Metal Exchange	Japanese Yen	None	Contracts	London Metal Exchange (LME)-Molybdenum Japanese Yen Future Turnover
LMY3MTC	2/22/10	2010	Commodities	Metals	London Metal Exchange	United States Dollar	None	Metric Tonne	London Metal Exchange (LME)-Molybdenum 3 Month Comp United States Dollar Per Metric Tonne
LMYCSHC	4/28/05	2005	Commodities	Metals	London Metal Exchange	United States Dollar	None	Metric Tonne	London Metal Exchange (LME)-Molybdenum Cash Comp United States Dollar Per Metric Tonne
LMYWARE	4/12/10	2010	Commodities	Metals	London Metal Exchange	-	None	Metric Tonne	Molybdenum-London Metal Exchange (LME) Warehouse Stocks
LMYRTMW	4/12/10	2010	Commodities	Metals	London Metal Exchange	-	None	Metric Tonne	London Metal Exchange (LME)-Molybdenum Rotterdam Warehouse
LMYSINW	4/12/10	2010	Commodities	Metals	London Metal Exchange	-	None	Metric Tonne	London Metal Exchange (LME)-Molybdenum Singapore Warehouse
LMYBWIW	4/12/10	2010	Commodities	Metals	London Metal Exchange	-	None	Metric Tonne	London Metal Exchange (LME)-Molybdenum Baltimore Warehouse
LNA15MT	3/4/02	2002	Commodities	Metals	London Metal Exchange	United States Dollar	None	Metric Tonne	London Metal Exchange (LME)-North American Special Aluminium Alloy 15 Month United States Dollar Per Metric Tonne
LNA27MT	3/4/02	2002	Commodities	Metals	London Metal Exchange	United States Dollar	None	Metric Tonne	London Metal Exchange (LME)-North American Special Aluminium Alloy 27 Month United States Dollar Per Metric Tonne
LNARGTV	3/12/03	2003	Commodities	Metals	London Metal Exchange	-	None	Metric Tonne	London Metal Exchange (LME)-North American Special Aluminium Alloy Total Turnover
LNABWIW	3/6/02	2002	Commodities	Metals	London Metal Exchange	-	None	Metric Tonne	London Metal Exchange (LME)-North American Special Aluminium Alloy Baltimore Warehouse Stocks
LNACHIW	2/27/02	2002	Commodities	Metals	London Metal Exchange	-	None	Metric Tonne	London Metal Exchange (LME)-North American Special Aluminium Alloy Chicago Warehouse Stocks
LNADETW	2/27/02	2002	Commodities	Metals	London Metal Exchange	-	None	Metric Tonne	London Metal Exchange (LME)-North American Special Aluminium Alloy Detroit Warehouse Stocks
LNALGBW	12/1/08	2008	Commodities	Metals	London Metal Exchange	-	None	Metric Tonne	London Metal Exchange (LME)-North American Special Aluminium Alloy Long Beach Warehouse
LNALAXW	12/1/08	2008	Commodities	Metals	London Metal Exchange	-	None	Metric Tonne	London Metal Exchange (LME)-North American Special Aluminium Alloy Los Angeles Warehouse
LNALUIW	9/29/06	2006	Commodities	Metals	London Metal Exchange	-	None	Metric Tonne	London Metal Exchange (LME)-North American Special Aluminium Alloy Louisville Warehouse
LNAMOBW	5/27/08	2008	Commodities	Metals	London Metal Exchange	-	None	Metric Tonne	London Metal Exchange (LME)-North American Special Aluminium Alloy Mobile Warehouse Stocks
LNAMSYW	12/1/08	2008	Commodities	Metals	London Metal Exchange	-	None	Metric Tonne	London Metal Exchange (LME)-North American Special Aluminium Alloy New Orleans Warehouse
LNAOWBW	10/2/06	2006	Commodities	Metals	London Metal Exchange	-	None	Metric Tonne	London Metal Exchange (LME)-North American Special Aluminium Alloy Owensboro Warehouse Stocks
LNASTLW	2/27/02	2002	Commodities	Metals	London Metal Exchange	-	None	Metric Tonne	London Metal Exchange (LME)-North American Special Aluminium Alloy Short Ton Louis Warehouse Stocks
LNATOLW	6/9/09	2009	Commodities	Metals	London Metal Exchange	-	None	Metric Tonne	London Metal Exchange (LME)-North American Special Aluminium Alloy Toledo Warehouse Stocks
LNI15MT	7/20/93	1993	Commodities	Metals	London Metal Exchange	United States Dollar	None	Metric Tonne	London Metal Exchange (LME)-Nickel 15 Months United States Dollar Per Metric Tonne
LNI27MT	3/14/96	1996	Commodities	Metals	London Metal Exchange	United States Dollar	None	Metric Tonne	London Metal Exchange (LME)-Nickel 27 Months United States Dollar Per Metric Tonne
LNIRGTV	1/1/88	1988	Commodities	Metals	London Metal Exchange	-	None	Metric Tonne	London Metal Exchange (LME)-Nickel, Total Daily Turnover
NIC3MTH	4/23/79	1979	Commodities	Metals	London Metal Exchange	United States Dollar	None	Metric Tonne	London Metal Exchange (LME)-Nickel 3 Months Dead Use LNI3MTH
LNI63MT	9/26/08	2008	Commodities	Metals	London Metal Exchange	United States Dollar	None	Metric Tonne	London Metal Exchange (LME)-Nickel 63 Months United States Dollar Per Metric Tonne
LNI3MTC	2/22/10	2010	Commodities	Metals	London Metal Exchange	United States Dollar	None	Metric Tonne	London Metal Exchange (LME)-Nickel 3 Month Comp United States Dollar Per Metric Tonne
LNICSHC	4/28/05	2005	Commodities	Metals	London Metal Exchange	United States Dollar	None	Metric Tonne	London Metal Exchange (LME)-Nickel Cash Comp United States Dollar Per Metric Tonne
LNIANRW	9/7/98	1998	Commodities	Metals	London Metal Exchange	-	None	Metric Tonne	London Metal Exchange (LME)-Nickel Antwerp Warehouse Stocks
LNIBREW	9/7/98	1998	Commodities	Metals	London Metal Exchange	-	None	Metric Tonne	London Metal Exchange (LME)-Nickel Bremen Warehouse Stocks
LNIHAMW	9/7/98	1998	Commodities	Metals	London Metal Exchange	-	None	Metric Tonne	London Metal Exchange (LME)-Nickel Hamburg Warehouse Stocks
LNIGOAW	9/7/98	1998	Commodities	Metals	London Metal Exchange	-	None	Metric Tonne	London Metal Exchange (LME)-Nickel Genoa Warehouse Stocks
LNILVNW	9/7/98	1998	Commodities	Metals	London Metal Exchange	-	None	Metric Tonne	London Metal Exchange (LME)-Nickel Leghorn Warehouse Stocks
LNITRSW	9/7/98	1998	Commodities	Metals	London Metal Exchange	-	None	Metric Tonne	London Metal Exchange (LME)-Nickel Trieste Warehouse Stocks
LNIJHBW	7/22/04	2004	Commodities	Metals	London Metal Exchange	-	None	Metric Tonne	London Metal Exchange (LME)-Nickel Johor Warehouse Stocks
LNIPKLW	6/12/09	2009	Commodities	Metals	London Metal Exchange	-	None	Metric Tonne	London Metal Exchange (LME)-Nickel Klang Warehouse Stocks
LNIRTMW	10/5/98	1998	Commodities	Metals	London Metal Exchange	-	None	Metric Tonne	London Metal Exchange (LME)-Nickel Rotterdam Warehouse Stocks
LNIVLIW	9/7/98	1998	Commodities	Metals	London Metal Exchange	-	None	Metric Tonne	London Metal Exchange (LME)-Nickel Vlissingen Warehouse
LNISINW	10/5/98	1998	Commodities	Metals	London Metal Exchange	-	None	Metric Tonne	London Metal Exchange (LME)-Nickel Singapore Warehouse Stocks
LNIPUSW	1/7/04	2004	Commodities	Metals	London Metal Exchange	-	None	Metric Tonne	London Metal Exchange (LME)-Nickel Busan Warehouse Stocks
LNIKANW	1/7/04	2004	Commodities	Metals	London Metal Exchange	-	None	Metric Tonne	London Metal Exchange (LME)-Nickel Gwangyang Warehouse Stocks
LNIICHW	5/27/08	2008	Commodities	Metals	London Metal Exchange	-	None	Metric Tonne	London Metal Exchange (LME)-Nickel Incheon Port Warehouse
LNIBCNW	9/7/98	1998	Commodities	Metals	London Metal Exchange	-	None	Metric Tonne	London Metal Exchange (LME)-Nickel Barcelona Warehouse Stocks
LNIBIOW	9/7/98	1998	Commodities	Metals	London Metal Exchange	-	None	Metric Tonne	London Metal Exchange (LME)-Nickel Bilbao Warehouse Stocks
LNIGOTW	10/5/98	1998	Commodities	Metals	London Metal Exchange	-	None	Metric Tonne	London Metal Exchange (LME)-Nickel Gothenberg Warehouse
LNIHELW	9/7/98	1998	Commodities	Metals	London Metal Exchange	-	None	Metric Tonne	London Metal Exchange (LME)-Nickel Helsingborg Warehouse
LNIDXBW	11/19/02	2002	Commodities	Metals	London Metal Exchange	-	None	Metric Tonne	London Metal Exchange (LME)-Nickel Dubai Warehouse Stocks
LNIHULW	9/7/98	1998	Commodities	Metals	London Metal Exchange	-	None	Metric Tonne	London Metal Exchange (LME)-Nickel Hull Warehouse Stocks
LNILIVW	9/7/98	1998	Commodities	Metals	London Metal Exchange	-	None	Metric Tonne	London Metal Exchange (LME)-Nickel Liverpool Warehouse Stocks
LNITYNW	9/22/06	2006	Commodities	Metals	London Metal Exchange	-	None	Metric Tonne	London Metal Exchange (LME)-Nickel Tyne and Wear Warehouse
LNIBWIW	9/7/98	1998	Commodities	Metals	London Metal Exchange	-	None	Metric Tonne	London Metal Exchange (LME)-Nickel Baltimore Warehouse Stocks
LNICHIW	9/7/98	1998	Commodities	Metals	London Metal Exchange	-	None	Metric Tonne	London Metal Exchange (LME)-Nickel Chicago Warehouse Stocks
LNIDETW	9/7/98	1998	Commodities	Metals	London Metal Exchange	-	None	Metric Tonne	London Metal Exchange (LME)-Nickel Detroit Warehouse Stocks
LNILGBW	9/7/98	1998	Commodities	Metals	London Metal Exchange	-	None	Metric Tonne	London Metal Exchange (LME)-Nickel Long Beach Warehouse
LNILAXW	10/2/98	1998	Commodities	Metals	London Metal Exchange	-	None	Metric Tonne	London Metal Exchange (LME)-Nickel Los Angeles Warehouse
LNIMOBW	5/27/08	2008	Commodities	Metals	London Metal Exchange	-	None	Metric Tonne	London Metal Exchange (LME)-Nickel Mobile Warehouse Stocks
LNIMSYW	10/2/06	2006	Commodities	Metals	London Metal Exchange	-	None	Metric Tonne	London Metal Exchange (LME)-Nickel New Orleans Warehouse
LNISTLW	9/7/98	1998	Commodities	Metals	London Metal Exchange	-	None	Metric Tonne	London Metal Exchange (LME)-Nickel Short Ton Louis Warehouse Stocks
LNITOLW	9/7/98	1998	Commodities	Metals	London Metal Exchange	-	None	Metric Tonne	London Metal Exchange (LME)-Nickel Toledo Warehouse Stocks
LNIKHGW	11/22/13	2013	Commodities	Metals	London Metal Exchange	-	None	Metric Tonne	London Metal Exchange (LME) Nickel Stocks Taiwan Kaohsiung in Warehouse Metric Tonne
LAGCASH	8/6/99	1999	Commodities	Metals	London Metal Exchange	United States Cent	None	Troy Ounce	London Metal Exchange (LME)-Silver 99.9% Cash Dead
LAG3MTH	5/10/99	1999	Commodities	Metals	London Metal Exchange	United States Cent	None	Troy Ounce	London Metal Exchange (LME)-Silver 99.9% 3 Months Dead
LAG15MT	5/10/99	1999	Commodities	Metals	London Metal Exchange	United States Cent	None	Troy Ounce	London Metal Exchange (LME)-Silver 99.9% 15 Months Dead
LAG27MT	5/10/99	1999	Commodities	Metals	London Metal Exchange	United States Cent	None	Troy Ounce	London Metal Exchange (LME)-Silver 99.9% 27 Months Dead
LAGWARE	8/10/99	1999	Commodities	Metals	London Metal Exchange	-	None	Troy Ounce	London Metal Exchange (LME)-Silver 99.9% Warehouse Dead
LAGRGTV	5/4/99	1999	Commodities	Metals	London Metal Exchange	-	None	Troy Ounce	London Metal Exchange (LME)-Silver 99.9% Turnover Dead
LSVCASH	1/2/79	1979	Commodities	Metals	London Metal Exchange	United Kingdom Pence	None	Troy Ounce	London Metal Exchange (LME)-Silver 10,000 Ounce Cash Dead
LSV3MTH	1/2/79	1979	Commodities	Metals	London Metal Exchange	United Kingdom Pence	None	Troy Ounce	London Metal Exchange (LME)-Silver 10,000 Ounce 3 Month Dead
LFDCASH	7/24/08	2008	Commodities	Metals	London Metal Exchange	United States Dollar	None	Metric Tonne	London Metal Exchange (LME)-Steel Billet Far East Cash Dead
LFD3MTH	4/28/08	2008	Commodities	Metals	London Metal Exchange	United States Dollar	None	Metric Tonne	London Metal Exchange (LME)-Steel Billet Far East 3 Month Dead
LFD15MT	4/28/08	2008	Commodities	Metals	London Metal Exchange	United States Dollar	None	Metric Tonne	London Metal Exchange (LME)-Steel Billet Far East 15MTH Dead
LFDRGTV	4/28/08	2008	Commodities	Metals	London Metal Exchange	United States Dollar	None	Metric Tonne	London Metal Exchange (LME)-Steel Far Dead Total Turnover
LFMCASH	7/24/08	2008	Commodities	Metals	London Metal Exchange	United States Dollar	None	Metric Tonne	London Metal Exchange (LME)-Steel Billet Cash United States Dollar Per Metric Tonne
LFM15MT	4/28/08	2008	Commodities	Metals	London Metal Exchange	United States Dollar	None	Metric Tonne	London Metal Exchange (LME)-Steel Billet 15MTH United States Dollar Per Metric Tonne
LFMRGTV	4/28/08	2008	Commodities	Metals	London Metal Exchange	-	None	Metric Tonne	London Metal Exchange (LME)-Steel Mediterranean Total Turnover
LFM3MTC	6/23/09	2009	Commodities	Metals	London Metal Exchange	United States Dollar	None	Metric Tonne	London Metal Exchange (LME)-Steel Billet 3 Month Comp United States Dollar Per Metric Tonne
LFMCSHC	4/28/05	2005	Commodities	Metals	London Metal Exchange	United States Dollar	None	Metric Tonne	London Metal Exchange (LME)-Steel Billet Cash Comp United States Dollar Per Metric Tonne
LFMWARE	2/22/08	2008	Commodities	Metals	London Metal Exchange	United States Dollar	None	Metric Tonne	London Metal Exchange (LME)-Steel Mediterranean Warehouse Stocks
LFMKCOW	6/9/09	2009	Commodities	Metals	London Metal Exchange	-	None	Metric Tonne	London Metal Exchange (LME)-Steel Kocaeli Warehouse Stocks Dead
LFMTEKW	6/9/09	2009	Commodities	Metals	London Metal Exchange	-	None	Metric Tonne	London Metal Exchange (LME)-Steel Tekirdag Warehouse Stocks Dead
LFMDXBW	2/22/08	2008	Commodities	Metals	London Metal Exchange	-	None	Metric Tonne	London Metal Exchange (LME)-Steel Dubai Warehouse Stocks
LFDWARE	2/22/08	2008	Commodities	Metals	London Metal Exchange	United States Dollar	None	Metric Tonne	London Metal Exchange (LME)-Steel Far East Warehouse Dead
LTICASH	1/31/57	1957	Commodities	Metals	London Metal Exchange	United States Dollar	None	Metric Tonne	London Metal Exchange (LME)-Tin 99.85% Cash United States Dollar Per Metric Tonne
LTI3MTH	6/13/89	1989	Commodities	Metals	London Metal Exchange	United States Dollar	None	Metric Tonne	London Metal Exchange (LME)-Tin 99.85% 3 Months United States Dollar Per Metric Tonne
LTI15MT	7/19/93	1993	Commodities	Metals	London Metal Exchange	United States Dollar	None	Metric Tonne	London Metal Exchange (LME)-Tin 99.85% 15 Months United States Dollar Per Metric Tonne
LTIRGTV	6/1/89	1989	Commodities	Metals	London Metal Exchange	-	None	Metric Tonne	London Metal Exchange (LME)-Tin, Total Daily Turnover
TIN3MTH	6/1/89	1989	Commodities	Metals	London Metal Exchange	United States Dollar	None	Metric Tonne	London Metal Exchange (LME)-Tin 3 Month Dead Use LTI3MTH
TINCSHG	6/1/89	1989	Commodities	Metals	London Metal Exchange	United States Dollar	None	Metric Tonne	London Metal Exchange (LME)-Tin Cash Dead Use Lticash
LTHCASH	1/2/79	1979	Commodities	Metals	London Metal Exchange	United States Dollar	None	Metric Tonne	London Metal Exchange (LME)-Tin High-Grade Cash Dead
LTH3MTH	1/2/79	1979	Commodities	Metals	London Metal Exchange	United States Dollar	None	Metric Tonne	London Metal Exchange (LME)-Tin High-Grade 3 Month Dead
TINPR3M	1/7/70	1970	Commodities	Metals	London Metal Exchange	United Kingdom Pound	None	Metric Tonne	London Metal Exchange (LME)-Tin High Grade 3M Dead Use LTI3MTH
TINCASH	1/2/76	1976	Commodities	Metals	London Metal Exchange	United Kingdom Pound	None	Metric Tonne	London Metal Exchange (LME)-Tin High Grade Cash Dead
LTI3MTC	5/19/10	2010	Commodities	Metals	London Metal Exchange	United States Dollar	None	Metric Tonne	London Metal Exchange (LME)-Tin 3 Month Comp United States Dollar Per Metric Tonne
LTICSHC	4/28/05	2005	Commodities	Metals	London Metal Exchange	United States Dollar	None	Metric Tonne	London Metal Exchange (LME)-Tin Cash Comp United States Dollar Per Metric Tonne
LTIWARE	1/2/70	1970	Commodities	Metals	London Metal Exchange	-	None	Metric Tonne	Tin-Stocks in London Metal Exchange (LME) Warehouses-Metric Tonne
LTIANRW	10/5/98	1998	Commodities	Metals	London Metal Exchange	-	None	Metric Tonne	London Metal Exchange (LME)-Tin Antwerp Warehouse Stocks
LTIHAMW	9/7/98	1998	Commodities	Metals	London Metal Exchange	-	None	Metric Tonne	London Metal Exchange (LME)-Tin Hamburg Warehouse Stocks
LTIGOAW	10/5/98	1998	Commodities	Metals	London Metal Exchange	-	None	Metric Tonne	London Metal Exchange (LME)-Tin Genoa Warehouse Stocks
LTITRSW	10/5/98	1998	Commodities	Metals	London Metal Exchange	-	None	Metric Tonne	London Metal Exchange (LME)-Tin Trieste Warehouse Stocks
LTIJHBW	7/22/04	2004	Commodities	Metals	London Metal Exchange	-	None	Metric Tonne	London Metal Exchange (LME)-Tin Johor Warehouse Stocks
LTIRTMW	10/5/98	1998	Commodities	Metals	London Metal Exchange	-	None	Metric Tonne	London Metal Exchange (LME)-Tin Rotterdam Warehouse Stocks
LTIVLIW	9/7/98	1998	Commodities	Metals	London Metal Exchange	-	None	Metric Tonne	London Metal Exchange (LME)-Tin Vlissingen Warehouse Stocks
LTISINW	3/19/04	2004	Commodities	Metals	London Metal Exchange	-	None	Metric Tonne	London Metal Exchange (LME)-Tin Singapore Warehouse Stocks
LTIPUSW	7/19/04	2004	Commodities	Metals	London Metal Exchange	-	None	Metric Tonne	London Metal Exchange (LME)-Tin Busan Warehouse Stocks
LTIKANW	6/3/04	2004	Commodities	Metals	London Metal Exchange	-	None	Metric Tonne	London Metal Exchange (LME)-Tin Gwangyang Warehouse Stocks
LTIBCNW	9/7/98	1998	Commodities	Metals	London Metal Exchange	-	None	Metric Tonne	London Metal Exchange (LME)-Tin Barcelona Warehouse Stocks
LTIBIOW	9/7/98	1998	Commodities	Metals	London Metal Exchange	-	None	Metric Tonne	London Metal Exchange (LME)-Tin Bilbao Warehouse Stocks
LTIHULW	9/7/98	1998	Commodities	Metals	London Metal Exchange	-	None	Metric Tonne	London Metal Exchange (LME)-Tin Hull Warehouse Stocks
LTILIVW	10/5/98	1998	Commodities	Metals	London Metal Exchange	-	None	Metric Tonne	London Metal Exchange (LME)-Tin Liverpool Warehouse Stocks
LTITYNW	9/22/06	2006	Commodities	Metals	London Metal Exchange	-	None	Metric Tonne	London Metal Exchange (LME)-Tin Tyne and Wear Warehouse Stocks
LTIBWIW	10/5/98	1998	Commodities	Metals	London Metal Exchange	-	None	Metric Tonne	London Metal Exchange (LME)-Tin Baltimore Warehouse Stocks
LTILGBW	9/29/06	2006	Commodities	Metals	London Metal Exchange	-	None	Metric Tonne	London Metal Exchange (LME)-Tin Long Beach Warehouse Stocks
LTILAXW	9/7/98	1998	Commodities	Metals	London Metal Exchange	-	None	Metric Tonne	London Metal Exchange (LME)-Tin Los Angeles Warehouse Stocks
LTIMOBW	5/20/09	2009	Commodities	Metals	London Metal Exchange	-	None	Metric Tonne	London Metal Exchange (LME)-Tin Mobile Warehouse Stocks
LTIMSYW	9/29/06	2006	Commodities	Metals	London Metal Exchange	-	None	Metric Tonne	London Metal Exchange (LME)-Tin New Orleans Warehouse Stocks
LTIKHGW	11/22/13	2013	Commodities	Metals	London Metal Exchange	-	None	Metric Tonne	London Metal Exchange (LME) Tin Stocks Taiwan Kaohsiung in Warehouse Metric Tonne
LZZCASH	1/31/57	1957	Commodities	Metals	London Metal Exchange	United States Dollar	None	Metric Tonne	London Metal Exchange (LME)-Special High Grade Zinc 99.995% Cash United States Dollar Per Metric Tonne
LZZ3MTH	11/21/88	1988	Commodities	Metals	London Metal Exchange	United States Dollar	None	Metric Tonne	London Metal Exchange (LME)-Special High Grade Zinc 99.995% 3 Months United States Dollar Per Metric Tonne
LZZ3MTC	5/19/10	2010	Commodities	Metals	London Metal Exchange	United States Dollar	None	Metric Tonne	London Metal Exchange (LME)-Zinc 3 Month Comp United States Dollar Per Metric Tonne
LZZCSHC	4/28/05	2005	Commodities	Metals	London Metal Exchange	United States Dollar	None	Metric Tonne	London Metal Exchange (LME)-Zinc Cash Comp United States Dollar Per Metric Tonne
LZZ15MT	7/20/93	1993	Commodities	Metals	London Metal Exchange	United States Dollar	None	Metric Tonne	London Metal Exchange (LME)-Special High Grade Zinc 99.995% 15 Months United States Dollar Per Metric Tonne
LZZ27MT	7/20/93	1993	Commodities	Metals	London Metal Exchange	United States Dollar	None	Metric Tonne	London Metal Exchange (LME)-Special High Grade Zinc 99.995% 27 Months United States Dollar Per Metric Tonne
LZZRGTV	11/21/88	1988	Commodities	Metals	London Metal Exchange	-	None	Metric Tonne	London Metal Exchange (LME)-Zinc, High Grade Total Turnover
LZNRGTV	1/1/88	1988	Commodities	Metals	London Metal Exchange	United States Dollar	None	Metric Tonne	London Metal Exchange (LME)-Zinc Ring Dead
ZINCCSH	1/2/76	1976	Commodities	Metals	London Metal Exchange	United States Dollar	None	Metric Tonne	London Metal Exchange (LME)-Zinc$ / Tonne Cash Dead
ZINC3MS	1/2/76	1976	Commodities	Metals	London Metal Exchange	United States Dollar	None	Metric Tonne	London Metal Exchange (LME)-Zinc$ / Tonne 3 Month Dead
LZN3MTH	1/2/79	1979	Commodities	Metals	London Metal Exchange	United States Dollar	None	Metric Tonne	London Metal Exchange (LME)-Zinc 3 Month Dead
ZINC3HG	11/21/88	1988	Commodities	Metals	London Metal Exchange	United States Dollar	None	Metric Tonne	London Metal Exchange (LME)-Zinc 3-Month Dead Use LZZ3MTH
LZNCASH	1/2/79	1979	Commodities	Metals	London Metal Exchange	United States Dollar	None	Metric Tonne	London Metal Exchange (LME)-Zinc Cash Dead
ZINCASH	11/29/88	1988	Commodities	Metals	London Metal Exchange	United States Dollar	None	Metric Tonne	London Metal Exchange (LME)-Zinc Cash Dead Use Lzzcash
LZZCSH3	4/3/96	1996	Commodities	Metals	London Metal Exchange	United States Dollar	None	Metric Tonne	Zinc-London Metal Exchange (LME) U$ Cash-3 Months Dead
LZZWARE	10/3/88	1988	Commodities	Metals	London Metal Exchange	-	None	Metric Tonne	Zinc Special High Grade-Stocks London Metal Exchange (LME) in Warehouses Metric Tonne
LZZANRW	10/5/98	1998	Commodities	Metals	London Metal Exchange	-	None	Metric Tonne	London Metal Exchange (LME)-Zinc Antwerp Warehouse Stocks
LZZBREW	9/7/98	1998	Commodities	Metals	London Metal Exchange	-	None	Metric Tonne	London Metal Exchange (LME)-Zinc Bremen Warehouse Stocks
LZZHAMW	9/7/98	1998	Commodities	Metals	London Metal Exchange	-	None	Metric Tonne	London Metal Exchange (LME)-Zinc Hamburg Warehouse Stocks
LZZGOAW	10/5/98	1998	Commodities	Metals	London Metal Exchange	-	None	Metric Tonne	London Metal Exchange (LME)-Zinc Genoa Warehouse Stocks
LZZLVNW	9/7/98	1998	Commodities	Metals	London Metal Exchange	-	None	Metric Tonne	London Metal Exchange (LME)-Zinc Leghorn Warehouse Stocks
LZZTRSW	10/5/98	1998	Commodities	Metals	London Metal Exchange	-	None	Metric Tonne	London Metal Exchange (LME)-Zinc Trieste Warehouse Stocks
LZZJHBW	7/22/04	2004	Commodities	Metals	London Metal Exchange	-	None	Metric Tonne	London Metal Exchange (LME)-Zinc Johor Warehouse Stocks
LZZPKLW	9/4/09	2009	Commodities	Metals	London Metal Exchange	-	None	Metric Tonne	London Metal Exchange (LME)-Zinc Klang Warehouse Stocks
LZZRTMW	10/5/98	1998	Commodities	Metals	London Metal Exchange	-	None	Metric Tonne	London Metal Exchange (LME)-Zinc Rotterdam Warehouse Stocks
LZZVLIW	9/7/98	1998	Commodities	Metals	London Metal Exchange	-	None	Metric Tonne	London Metal Exchange (LME)-Zinc Vlissingen Warehouse Stocks
LZZSINW	10/5/98	1998	Commodities	Metals	London Metal Exchange	-	None	Metric Tonne	London Metal Exchange (LME)-Zinc Singapore Warehouse Stocks
LZZBCNW	10/5/98	1998	Commodities	Metals	London Metal Exchange	-	None	Metric Tonne	London Metal Exchange (LME)-Zinc Barcelona Warehouse Stocks
LZZBIOW	10/5/98	1998	Commodities	Metals	London Metal Exchange	-	None	Metric Tonne	London Metal Exchange (LME)-Zinc Bilbao Warehouse Stocks
LZZHELW	10/5/98	1998	Commodities	Metals	London Metal Exchange	-	None	Metric Tonne	London Metal Exchange (LME)-Zinc Helsingborg Warehouse Stocks
LZZDXBW	11/19/02	2002	Commodities	Metals	London Metal Exchange	-	None	Metric Tonne	London Metal Exchange (LME)-Zinc Dubai Warehouse Stocks
LZZHULW	9/7/98	1998	Commodities	Metals	London Metal Exchange	-	None	Metric Tonne	London Metal Exchange (LME)-Zinc Hull Warehouse Stocks
LZZLIVW	10/5/98	1998	Commodities	Metals	London Metal Exchange	-	None	Metric Tonne	London Metal Exchange (LME)-Zinc Liverpool Warehouse Stocks
LZZTYNW	9/22/06	2006	Commodities	Metals	London Metal Exchange	-	None	Metric Tonne	London Metal Exchange (LME)-Zinc Tyne and Wear Warehouse Stocks
LZZBWIW	9/7/98	1998	Commodities	Metals	London Metal Exchange	-	None	Metric Tonne	London Metal Exchange (LME)-Zinc Baltimore Warehouse Stocks
LZZCHIW	9/7/98	1998	Commodities	Metals	London Metal Exchange	-	None	Metric Tonne	London Metal Exchange (LME)-Zinc Chicago Warehouse Stocks
LZZDETW	9/7/98	1998	Commodities	Metals	London Metal Exchange	-	None	Metric Tonne	London Metal Exchange (LME)-Zinc Detroit Warehouse Stocks
LZZLGBW	10/5/98	1998	Commodities	Metals	London Metal Exchange	-	None	Metric Tonne	London Metal Exchange (LME)-Zinc Long Beach Warehouse Stocks
LZZLAXW	9/7/98	1998	Commodities	Metals	London Metal Exchange	-	None	Metric Tonne	London Metal Exchange (LME)-Zinc Los Angeles Warehouse Stocks
LZZMOBW	5/1/09	2009	Commodities	Metals	London Metal Exchange	-	None	Metric Tonne	London Metal Exchange (LME)-Zinc Mobile Warehouse Stocks
LZZMSYW	9/10/99	1999	Commodities	Metals	London Metal Exchange	-	None	Metric Tonne	London Metal Exchange (LME)-Zinc New Orleans Warehouse Stocks
LZZSTLW	9/7/98	1998	Commodities	Metals	London Metal Exchange	-	None	Metric Tonne	London Metal Exchange (LME)-Zinc Short Ton Louis Warehouse Stocks
LZZTOLW	9/7/98	1998	Commodities	Metals	London Metal Exchange	-	None	Metric Tonne	London Metal Exchange (LME)-Zinc Toledo Warehouse Stocks
LZZKHGW	11/22/13	2013	Commodities	Metals	London Metal Exchange	-	None	Metric Tonne	London Metal Exchange (LME) Zinc Stocks Taiwan Kaohsiung in Warehouse Metric Tonne
GOLDBLN	1/3/68	1968	Commodities	Precious Metals	ICE Benchmark Administration Ltd.	United States Dollar	None	Troy Ounce	Gold Bullion London Bullion Market U$ / Troy Ounce
SFGOLDB	1/3/83	1983	Commodities	Precious Metals	UBS	Swiss Franc	None	Kilogram	Gold Bullion (Zurich) kg (995) Swiss Franc
GOLDMEX	11/29/95	1995	Commodities	Precious Metals	Ideas Productivas en Comunicacion SC	Mexican Peso	None	Ounce	Gold Ounce (Mexico)
GOLDPMB	6/1/93	1993	Commodities	Precious Metals	Perth Mint	Australian Dollar	None	Ounce	Gold, Perth Mint Buy A$ / Ounce Dead
GOLDBRA	2/7/86	1986	Commodities	Precious Metals	BM&F	Brazilian Real	None	Gramme	Gold-Brazil Adjusted Bolsa de Mercadorias y Futuros (250G) Brazilian Real/Gramme
GOLDBRU	1/31/86	1986	Commodities	Precious Metals	BM&F	Brazilian Real	None	Metric Tonne	Gold-Brazil Unadjusted Bolsa de Mercadorias y Futuros (250G) Brazilian Real/Gramme
LCEAGLE	1/2/76	1976	Commodities	Precious Metals	-	United States Dollar	None	-	Gold $20 Eagles London Dead
LCBRITN	10/14/87	1987	Commodities	Precious Metals	-	United States Dollar	None	Ounce	Gold Britannia � / Ounce Dead
GOLDHRT	5/25/93	1993	Commodities	Precious Metals	-	Australian Dollar	None	Ounce	Gold Harringtons Base A$ / Ounce Dead
LCNWSOV	1/2/76	1976	Commodities	Precious Metals	-	United States Dollar	None	Ounce	Gold New Sovereign$ / Ounce (Coin) Dead
GOLDBMF	9/4/95	1995	Commodities	Precious Metals	BM&F	Malaysian Ringgit	None	Gramme	Gold Sao Paulo Bolsa de Mercadorias y Futuros Spot 250G Dead
LKRUGER	9/6/76	1976	Commodities	Precious Metals	-	United Kingdom Pound	None	Ounce	Gold-Krugerrand � / Ounce (Coin) Dead
NGCWARE	2/20/97	1997	Commodities	Metals	New York Mercantile Exchange	United States Dollar	None	Troy Ounce	Commodity Exchange(COMEX)-Gold Stocks-Troy Ounce
SFDBLEG	1/3/83	1983	Commodities	Precious Metals	UBS	Swiss Franc	None	Ounce	Gold-Double Eagle (Zurich)
SFNAPOL	1/3/83	1983	Commodities	Precious Metals	UBS	Swiss Franc	None	Ounce	Gold-Napoleon (Zurich) Swiss Franc Per Ounce
SFSOVOD	1/3/83	1983	Commodities	Precious Metals	UBS	Swiss Franc	None	Ounce	Gold-Old Sovereign (Zurich)
GOLDHAR	1/2/79	1979	Commodities	Precious Metals	Handy & Harman	United States Dollar	None	Troy Ounce	Gold, Handy and Harman Base United States Dollar Per Troy Ounce
GOLDPMT	1/2/75	1975	Commodities	Precious Metals	Perth Mint	Australian Dollar	None	Troy Ounce	Gold Perth Mint A United States Dollar Per Troy Ounce
GOLDPMS	12/27/07	2007	Commodities	Precious Metals	Perth Mint	United States Dollar	None	Troy Ounce	Gold Perth Mint U United States Dollar Per Troy Ounce
GOLDBNL	4/1/68	1968	Commodities	Precious Metals	ICE Benchmark Administration Ltd.	United Kingdom Pound	None	Troy Ounce	Gold Bullion Lbma � / Troy Ounce
GOLDBNE	1/4/99	1999	Commodities	Precious Metals	ICE Benchmark Administration Ltd.	Euro	None	Troy Ounce	Gold Bullion Lbma Euro / Troy Ounce
GOLDCH1	1/3/00	2000	Commodities	Precious Metals	Shanghai Gold Exchange	Chinese Yuan Renminbi	None	Gramme	Shanghai Gold Exchange (SGE) China Gold AU 100G Close
GOLDCH2	10/30/02	2002	Commodities	Precious Metals	Shanghai Gold Exchange	Chinese Yuan Renminbi	None	Gramme	Shanghai Gold Exchange (SGE) China Gold AU 99.95 Close
GOLDCH3	10/30/02	2002	Commodities	Precious Metals	Shanghai Gold Exchange	Chinese Yuan Renminbi	None	Gramme	Shanghai Gold Exchange (SGE) China Gold AU 99.99 Close
GOLDCH4	8/30/04	2004	Commodities	Precious Metals	Shanghai Gold Exchange	Chinese Yuan Renminbi	None	Gramme	Shanghai Gold Exchange (SGE) China Gold AU (T + D) Close
GOLDCH5	11/5/07	2007	Commodities	Precious Metals	Shanghai Gold Exchange	Chinese Yuan Renminbi	None	Gramme	Shanghai Gold Exchange (SGE) China Gold AU (T + N1) Close Dead
GOLDCH6	11/5/07	2007	Commodities	Precious Metals	Shanghai Gold Exchange	Chinese Yuan Renminbi	None	Gramme	Shanghai Gold Exchange (SGE) China Gold AU (T + N2) Close Dead
GOLDCH7	2/18/04	2004	Commodities	Precious Metals	Shanghai Gold Exchange	Chinese Yuan Renminbi	None	Gramme	Shanghai Gold Exchange (SGE) China Gold AU (T + 5) Close Dead
GOLDCH8	7/13/04	2004	Commodities	Precious Metals	Shanghai Gold Exchange	Chinese Yuan Renminbi	None	Gramme	Shanghai Gold Exchange (SGE) China Gold AU 50G Close
GOLDCH9	11/7/07	2007	Commodities	Precious Metals	Shanghai Gold Exchange	Chinese Yuan Renminbi	None	Gramme	Shanghai Gold Exchange (SGE) China Gold AU 99.90G Close Dead
XANEACI	6/24/10	2010	Commodities	Precious Metals	Multi Commodity Exchange India	Indian Rupee	None	8 Grams	Gold Guinea Multi Commodity Exchange India (MCI) Ahmadabad INR / 8G
XANIACI	6/24/10	2010	Commodities	Precious Metals	Multi Commodity Exchange India	Indian Rupee	None	10 Grams	Gold HNI Multi Commodity Exchange India (MCI) Ahmadabad 'Dead'
XA500UD	9/3/04	2004	Commodities	Precious Metals	Thomson Reuters	Australian Dollar	None	Ounce	Gold 1500 Fixing Australia A$ / Ounce 'Dead'
XA500ND	1/7/05	2005	Commodities	Precious Metals	Thomson Reuters	South African Rand	None	Ounce	Gold 1500 Fixing Rand ZAR / 'Dead'
GOLDMAU	1/1/14	2014	Commodities	Precious Metals	Shanghai Gold Exchange	Chinese Yuan Renminbi	None	Gramme	Gold Shanghai Gold Exchange Current Month (T + D) - Short To Long Chinese Yuan
GOHG995	3/3/08	2008	Commodities	Metals	MYSTEEL	Chinese Yuan Renminbi	None	Gramme	Gold 99.95% China Shanghai Chinese Yuan Per Gramme
GOHG999	5/5/08	2008	Commodities	Metals	MYSTEEL	Chinese Yuan Renminbi	None	Gramme	Gold 99.99% China Shanghai Chinese Yuan Per Gramme
LBMACSG	10/31/96	1996	Commodities	Precious Metals	London Bullion Market	-	None	Ounce	Gold London Bullion Market Clearing Statistics Ounces Transferred Million
LBMAVAG	10/31/96	1996	Commodities	Precious Metals	London Bullion Market	United States Dollar	None	Ounce	Gold London Bullion Market Clearing Statistics Value in United Stated Dollar Billions
LBMANTG	10/31/96	1996	Commodities	Precious Metals	London Bullion Market	-	None	Ounce	Gold London Bullion Market Clearing Statistics Number of Transfers
CTNARIO	1/4/94	1994	Commodities	Precious Metals	Ideas Productivas en Comunicacion SC	Mexican Peso	None	1.20 Troy Ounce	Centenario (Gold Coin) Mexico
SFKRUGR	1/3/83	1983	Commodities	Precious Metals	UBS	Swiss Franc	None	Ounce	Gold-Krugerrand (Zurich) Swiss Franc Per Ounce
SFSOVNW	1/3/83	1983	Commodities	Precious Metals	UBS	Swiss Franc	None	Ounce	Gold-New Sovereign (Zurich) Swiss Franc Per Ounce
SFVRENI	1/3/83	1983	Commodities	Precious Metals	UBS	Swiss Franc	None	Ounce	Gold-Vreneli Konvent (Zurich) Swiss Franc Per Ounce
LCAMERE	10/14/87	1987	Commodities	Precious Metals	-	United States Dollar	None	Troy Ounce	American Eagle United States Dollar Per Troy Ounce Dead
LCANGEL	10/14/87	1987	Commodities	Precious Metals	-	United States Dollar	None	Troy Ounce	Angel$ / Fine Ounce Dead
LCMAPLE	1/1/76	1976	Commodities	Precious Metals	-	United States Dollar	None	Ounce	Gold Maple Leaf$ / Ounce Dead
LCAUSTC	2/10/78	1978	Commodities	Precious Metals	-	United States Dollar	None	-	London-100 COR Australia Dead
LCNOBLE	1/24/84	1984	Commodities	Precious Metals	-	United States Dollar	None	Ounce	Gold Noble Platinum$ / Ounce Dead
LCMEXPS	2/10/78	1978	Commodities	Precious Metals	-	United States Dollar	None	-	London-50 Pesos Mexican Dead
KRUGINT	9/1/76	1976	Commodities	Precious Metals	-	United Kingdom Pound	None	-	Kruggerand Dead
CPUB0FR	1/11/02	2002	Commodities	Precious Metals	Caisse Parisienne De Reescompte (CPR)	Euro	None	-	Gold Coin - 5 Roubles East 'Dead'
CPOU2FR	1/11/02	2002	Commodities	Precious Metals	Caisse Parisienne De Reescompte (CPR)	Euro	None	-	Gold Coin-Sovereign Elizabeth II Europe
LCVCSOV	2/10/78	1978	Commodities	Precious Metals	-	United States Dollar	None	-	London-Victoria Soverign Dead
LCKGSOV	10/3/79	1979	Commodities	Precious Metals	-	United States Dollar	None	-	Gold King Sovereign London Dead
CPES5FR	1/11/02	2002	Commodities	Precious Metals	Caisse Parisienne De Reescompte (CPR)	Euro	None	-	Gold Coin - 50 Pesos Europe
CPSD0FR	1/11/02	2002	Commodities	Precious Metals	Caisse Parisienne De Reescompte (CPR)	Euro	None	-	Gold Coin - $5 Europe
LCFRENT	2/10/78	1978	Commodities	Precious Metals	-	United States Dollar	None	-	London French 20'South Dead
CPINGFR	1/11/02	2002	Commodities	Precious Metals	Caisse Parisienne De Reescompte (CPR)	Euro	None	-	Gold Coin - Lingot Europe
CPFNAFR	1/11/02	2002	Commodities	Precious Metals	Caisse Parisienne De Reescompte (CPR)	Euro	None	-	Gold Coin - Half Napoleon Europe
CPFSOFR	1/11/02	2002	Commodities	Precious Metals	Caisse Parisienne De Reescompte (CPR)	Euro	None	-	Gold Coin-Half Sovereign Europe
CPRUGFR	1/11/02	2002	Commodities	Precious Metals	Caisse Parisienne De Reescompte (CPR)	Euro	None	-	Gold Coin - Kruggerand Europe
CPATIFR	1/11/02	2002	Commodities	Precious Metals	Caisse Parisienne De Reescompte (CPR)	Euro	None	-	Gold Coin - Latin Europe
CPAPOFR	1/11/02	2002	Commodities	Precious Metals	Caisse Parisienne De Reescompte (CPR)	Euro	None	-	Gold Coin Napoleon Europe
CPMARFR	1/11/02	2002	Commodities	Precious Metals	Caisse Parisienne De Reescompte (CPR)	Euro	None	-	Gold Coin - Reichmark Europe
CPOUVFR	1/11/02	2002	Commodities	Precious Metals	Caisse Parisienne De Reescompte (CPR)	Euro	None	-	Gold Coin Sovereign Europe
CPUISFR	1/11/02	2002	Commodities	Precious Metals	Caisse Parisienne De Reescompte (CPR)	Euro	None	-	Gold Coin-Swiss Franc Europe
CPLG1FR	1/11/02	2002	Commodities	Precious Metals	Caisse Parisienne De Reescompte (CPR)	Euro	None	-	Gold Coin-Ten Florin Europe
CPSD1FR	1/11/02	2002	Commodities	Precious Metals	Caisse Parisienne De Reescompte (CPR)	Euro	None	-	Gold Coin-Ten Dollars Europe
CPUNIFR	1/11/02	2002	Commodities	Precious Metals	Caisse Parisienne De Reescompte (CPR)	Euro	None	-	Gold Coin-Tunisa Europe
CPSD2FR	1/11/02	2002	Commodities	Precious Metals	Caisse Parisienne De Reescompte (CPR)	Euro	None	-	Gold Coin-Twenty Dollars Europe
EURXAUR	1/2/98	1998	Commodities	Precious Metals	Thomson Reuters	Euro	None	-	Gold Spot London 22.00 Hours Euro / USA$
XAUTNRS	5/11/10	2010	Commodities	Precious Metals	Thomson Reuters	-	None	-	Gold Tomorrow Next Forward Swiss 'Dead'
SILVERH	1/2/79	1979	Commodities	Precious Metals	Handy & Harman	United States Dollar	None	Troy Ounce	Silver, Handy and Harman (New York) USD / Troy Ounce
SIL3MTH	9/4/95	1995	Commodities	Precious Metals	London Bullion Market	United Kingdom Pound	None	Troy Ounce	Silver Fix London Bullion Market 3 Month � / Troy Ounce Dead
SIL6MTH	9/4/95	1995	Commodities	Precious Metals	London Bullion Market	United Kingdom Pound	None	Troy Ounce	Silver Fix London Bullion Market 6 Month � / Troy Ounce Dead
SILVPMS	6/1/93	1993	Commodities	Precious Metals	Perth Mint	Australian Dollar	None	Ounce	Silver, Perth Mint Sell A$ / Ounce Dead
SILVJTK	5/25/84	1984	Commodities	Precious Metals	Metal Bulletin	Japanese Yen	None	Kilogram	Silver-Tokyo Ex-Warehouse Japanese Yen Per Kilogram Dead
SFSILVR	1/3/83	1983	Commodities	Precious Metals	UBS	Swiss Franc	None	Kilogram	Silver (Zurich) Swiss Francs / kg
SILVPAS	6/3/91	1991	Commodities	Precious Metals	Pasminco	Australian Dollar	None	-	Silver Pasminco Metals A$ Dead
SLVCASH	1/7/70	1970	Commodities	Precious Metals	London Bullion Market	United States Cent	None	Troy Ounce	Silver Fix London Bullion Market Cash Cents / Troy 'Dead'
SILVMEX	11/29/95	1995	Commodities	Precious Metals	Ideas Productivas en Comunicacion SC	Mexican Peso	None	Ounce	Silver Ounce (Mexico)
SLV6MTH	1/1/70	1970	Commodities	Precious Metals	London Bullion Market	United States Cent	None	Troy Ounce	Silver Fix London Bullion Market 6 Month C / Troy Ounce Dead
SLVYEAR	1/1/70	1970	Commodities	Precious Metals	London Bullion Market	United States Cent	None	Troy Ounce	Silver Fix 1 Year C / Troy Ounce Dead
SILTO3M	1/2/76	1976	Commodities	Precious Metals	London Bullion Market	United Kingdom Pound	None	Troy Ounce	Silver London Bullion Market 3 Month P / Troy Ounce Dead
SILCASH	9/4/95	1995	Commodities	Precious Metals	London Bullion Market	United Kingdom Pound	None	Troy Ounce	Silver Fix London Bullion Market Cash Pence / Troy Dead
SLV3MTH	1/1/76	1976	Commodities	Precious Metals	London Bullion Market	United States Cent	None	Troy Ounce	Silver Fix London Bullion Market 3 Month C / Troy Ounce Dead
SILYEAR	9/4/95	1995	Commodities	Precious Metals	London Bullion Market	United Kingdom Pound	None	Troy Ounce	Silver Fix 1 Year � / Troy Ounce Dead
WSLVRMT	7/27/84	1984	Commodities	Precious Metals	London Metal Exchange	United States Dollar	None	Troy Ounce	Silver Troy Ounces Dead
SILVERP	1/7/70	1970	Commodities	Precious Metals	London Bullion Market	United Kingdom Pence	None	Troy Ounce	Silver London Bullion Market Cash Pence / Troy 'Dead'
SILVPMT	1/2/75	1975	Commodities	Precious Metals	Perth Mint	Australian Dollar	None	Troy Ounce	Silver Perth Mint A United States Dollar Per Troy Ounce
SILVPM$	12/27/07	2007	Commodities	Precious Metals	Perth Mint	United States Dollar	None	Troy Ounce	Silver Perth Mint U United States Dollar Per Troy Ounce
SILVCH1	7/30/03	2003	Commodities	Precious Metals	Shanghai Gold Exchange	Chinese Yuan Renminbi	None	Kilogram	Shanghai Gold Exchange (SGE) China Silver AG (T + D) Close
SIHHSIL	3/15/10	2010	Commodities	Precious Metals	MYSTEEL	Chinese Yuan Renminbi	None	Kilogram	Silver 1# China 99.99% China Shanghai Chinese Yuan Per Kilogram
SIHNSIL	3/15/10	2010	Commodities	Precious Metals	MYSTEEL	Chinese Yuan Renminbi	None	Kilogram	Silver 2# China 99.95% China Shanghai Chinese Yuan Per Kilogram
SIHASIL	3/15/10	2010	Commodities	Precious Metals	MYSTEEL	Chinese Yuan Renminbi	None	Kilogram	Silver 3# China 99.9% China Shanghai Chinese Yuan Per Kilogram
SILVUSL	1/2/68	1968	Commodities	Precious Metals	Thomson Reuters	United States Dollar	None	Troy Ounce	Silver Fix London United States Dollar Per Troy Ounce
SILVGBL	1/2/68	1968	Commodities	Precious Metals	Thomson Reuters	United Kingdom Pence	None	Troy Ounce	Silver Fix London United Kingdom Pence Per Troy Ounce
SILVEUL	1/4/99	1999	Commodities	Precious Metals	Thomson Reuters	Euro	None	Troy Ounce	Silver Fix London Euro Pertroy Ounce
LBMACSS	10/31/96	1996	Commodities	Precious Metals	London Bullion Market	-	None	Ounce	Silver London Bullion Market Clearing Statistics Ounces Transferred Million
LBMAVAS	10/31/96	1996	Commodities	Precious Metals	London Bullion Market	United States Dollar	None	Ounce	Silver London Bullion Market Clearing Statistics Value in United Stated Dollar Billions
LBMANTS	10/31/96	1996	Commodities	Precious Metals	London Bullion Market	-	None	Ounce	Silver London Bullion Market Clearing Statistics Number of Transfers
JMIRIEU	7/1/92	1992	Commodities	Precious Metals	Johnson Matthey	United States Dollar	None	Troy Ounce	Johnson Matthey Iridium London U United States Dollar Per Troy Ounce
IRDENBP	10/17/89	1989	Commodities	Precious Metals	Engelhard	United States Dollar	None	Troy Ounce	Iridium-Englehard Base$ / Ounce Dead
IRENGBP	1/3/97	1997	Commodities	Metals	Metal Bulletin	United States Dollar	Fee Liable	Troy Ounce	Iridium Engelhard Base Price Non-Ferrous Metals United States Dollar Per Troy Ounce
JMIRIAS	7/1/92	1992	Commodities	Precious Metals	Johnson Matthey	United States Dollar	None	Troy Ounce	Johnson Matthey Iridium Hong Kong U United States Dollar Per Troy Ounce
IRDJPMB	2/20/85	1985	Commodities	Precious Metals	Johnson Matthey	United States Dollar	None	Troy Ounce	Iridium-J Matthey Base$ / Ounce Dead
IRIJMBP	1/3/97	1997	Commodities	Metals	Metal Bulletin	United States Dollar	Fee Liable	Troy Ounce	Iridium Johnson Matthey Base Price Non-Ferrous Metals United States Dollar Per Troy Ounce
IRMBEUW	1/3/97	1997	Commodities	Precious Metals	Metal Bulletin	United States Dollar	None	Troy Ounce	Iridium Ingots 99.9$ / Troy Dead
IRDEUFR	4/15/85	1985	Commodities	Metals	Metal Bulletin	United States Dollar	Fee Liable	Troy Ounce	Iridium Ingot Minimum 99.9% Free Market Europe in Warehouse Non-Ferrous Metals United States Dollar Per Troy Ounce
PALLPMT	11/17/94	1994	Commodities	Precious Metals	Perth Mint	Australian Dollar	None	Troy Ounce	Palladium Perth Mint A United States Dollar Per Troy Ounce
PALEUFM	4/15/85	1985	Commodities	Metals	Metal Bulletin	United States Dollar	Fee Liable	Troy Ounce	Palladium Minimum 99.9% European Free Market in Warehouse Non-Ferrous Metals United States Dollar Per Troy Ounce
PALLADM	1/5/87	1987	Commodities	Precious Metals	London Metal Exchange	United States Dollar	None	Troy Ounce	Palladium U$ / Troy Ounce
IRIMIYC	7/1/92	1992	Commodities	Precious Metals	Johnson Matthey	United States Dollar	None	Troy Ounce	Johnson Matthey Iridium Spot New York U United States Dollar Per Troy Ounce
PALENBP	10/17/89	1989	Commodities	Precious Metals	Engelhard	United States Dollar	None	Ounce	Palladium-Engelhard Base$ / Ounce Dead
PALJMBP	1/3/85	1985	Commodities	Precious Metals	Johnson Matthey	United States Dollar	None	Troy Ounce	Palladium-J Matthey Base$ / Ounce Dead
PLAJMBP	1/3/97	1997	Commodities	Metals	Metal Bulletin	United States Dollar	Fee Liable	Troy Ounce	Platinum Johnson Matthey Base Price Non-Ferrous Metals United States Dollar Per Troy Ounce
PALLENG	6/9/87	1987	Commodities	Precious Metals	Thomson Reuters	United States Dollar	None	Troy Ounce	Palladium, Industrial (Engelhard)
PLATROY	1/2/76	1976	Commodities	Precious Metals	-	United Kingdom Pound	None	-	Platinum London Troy Ounce Dead
PLTJMBP	1/3/85	1985	Commodities	Precious Metals	Johnson Matthey	United States Dollar	None	Troy Ounce	Platinum-J Matthey Base$ / Ounce Dead
NPLCASH	1/2/79	1979	Commodities	Precious Metals	Handy & Harman	United States Dollar	None	Troy Ounce	Platinum Handy and Harmon United States Dollar Per Troy Ounce Dead
PLTENBP	10/17/89	1989	Commodities	Precious Metals	Engelhard	United States Dollar	None	Ounce	Platinum-Engelhard Base$ / Ounce Dead
PLTITAS	1/6/84	1984	Commodities	Precious Metals	Metal Bulletin	Italian Lira	None	Kilogram	Platinum Italy 99.9% L/kg Dead
PLTFREE	12/1/94	1994	Commodities	Precious Metals	Thomson Reuters	United States Dollar	None	Troy Ounce	Platinum, Free Market United States Dollar Per Troy Ounce
PLTENGL	6/9/89	1989	Commodities	Precious Metals	Thomson Reuters	United States Cent	None	Troy Ounce	Platinum, Industrial (Engelhard)
RHDUSFM	1/3/91	1991	Commodities	Metals	Metal Bulletin	United States Dollar	None	Ounce	Rhodium USA Free 99.9%$ / Ounce Dead
RHDENBP	10/17/89	1989	Commodities	Metals	Engelhard	United States Dollar	None	Ounce	Rhodium-Engelhard Base$ / Ounce Dead
RHODIUM	9/1/97	1997	Commodities	Metals	Public Ledger	United States Dollar	None	Ounce	Rhodium,$ / Ounce Dead
PLATPMT	6/21/91	1991	Commodities	Precious Metals	Perth Mint	Australian Dollar	None	Troy Ounce	Platinum Perth Mint A United States Dollar Per Troy Ounce
RDMJMBP	1/3/97	1997	Commodities	Metals	Metal Bulletin	United States Dollar	Fee Liable	Troy Ounce	Rhodium Johnson Matthey Base Price Non-Ferrous Metals United States Dollar Per Troy Ounce
RHODFRE	6/23/88	1988	Commodities	Metals	Public Ledger	United States Dollar	None	Troy Ounce	Rhodium, Free Market United States Dollar Per Troy Ounce Dead
PALLPMS	12/27/07	2007	Commodities	Precious Metals	Perth Mint	United States Dollar	None	Troy Ounce	Palladium Perth Mint U United States Dollar Per Troy Ounce
PLATPMS	12/27/07	2007	Commodities	Precious Metals	Perth Mint	United States Dollar	None	Troy Ounce	Platinum Perth Mint U United States Dollar Per Troy Ounce
PLATCH1	7/30/03	2003	Commodities	Precious Metals	Shanghai Gold Exchange	Chinese Yuan Renminbi	None	Gramme	Shanghai Gold Exchange (SGE) China Platinum PT 99.95 Close
RUTEUFM	5/16/85	1985	Commodities	Precious Metals	Metal Bulletin	United States Dollar	Fee Liable	Troy Ounce	Ruthenium Minimum 99.9% European Free Market in Warehouse Non-Ferrous Metals United States Dollar Per Troy Ounce
RUTENBP	10/17/89	1989	Commodities	Metals	Engelhard	United States Dollar	None	Ounce	Ruthenium-Engelhard Base$ / Ounce Dead
RHENGBP	1/2/97	1997	Commodities	Metals	Metal Bulletin	United States Dollar	Fee Liable	Troy Ounce	Ruthenium Engelhard Base Price Non-Ferrous Metals United States Dollar Per Troy Ounce
OSARERE	9/8/09	2009	Commodities	Precious Metals	Thomson Reuters	Euro	None	Kilogram	Osmium (Euro) Euro Per Kilogram
RUTJMBP	12/14/84	1984	Commodities	Precious Metals	Johnson Matthey	United States Dollar	None	Troy Ounce	Ruthenium Matthey Base$ / Ounce Dead
RHORERE	9/4/09	2009	Commodities	Precious Metals	Thomson Reuters	Euro	None	Kilogram	Rhodium (Euro) Euro Per Kilogram
RHMJMBP	1/3/97	1997	Commodities	Metals	Metal Bulletin	United States Dollar	Fee Liable	Troy Ounce	Ruthenium Johnson Matthey Base Price Non-Ferrous Metals United States Dollar Per Troy Ounce
RUTHJMI	1/2/04	2004	Commodities	Precious Metals	Thomson Reuters	United States Dollar	None	Troy Ounce	Ruthenium Spot Tokyo Cost, Insurance and Freight U United States Dollar Per Troy Ounce
RUTHFRE	6/23/88	1988	Commodities	Metals	Public Ledger	United States Dollar	None	Troy Ounce	Ruthenium, Free Market United States Dollar Per Troy Ounce Dead
XRUBGEL	1/1/08	2008	Commodities	Precious Metals	Thomson Reuters	United States Dollar	None	Troy Ounce	Ruthenium, Englehard Bull United States Dollar Per Troy Ounce
XRUFGEL	1/1/08	2008	Commodities	Precious Metals	Thomson Reuters	United States Dollar	None	Troy Ounce	Ruthenium, Englehard FAB United States Dollar Per Troy Ounce
PLATFRE	1/2/76	1976	Commodities	Precious Metals	London Metal Exchange	United States Dollar	None	Troy Ounce	London Platinum Free Market United States Dollar Per Troy Ounce
PALLADE	1/1/09	2009	Commodities	Precious Metals	London Metal Exchange	Euro	None	Ounce	Palladium LPPM East / Troy Ounce
PALLADG	1/1/09	2009	Commodities	Precious Metals	London Metal Exchange	United Kingdom Pound	None	Ounce	Palladium LPPM GBP / Troy Ounce
PLATNME	1/1/09	2009	Commodities	Precious Metals	London Metal Exchange	Euro	None	Troy Ounce	Platinum LPPM East / Troy Ounce
PLATNMG	1/1/09	2009	Commodities	Precious Metals	London Metal Exchange	United Kingdom Pound	None	Troy Ounce	Platinum LPPM GBP / Troy Ounce
SILVPAR	2/16/09	2009	Commodities	Metals	Thomson Reuters	Euro	None	Kilogram	Silver Paris Spot Euro Per Kilogram
ALURNWE	9/16/98	1998	Commodities	Metals	Thomson Reuters	United States Dollar	None	Metric Tonne	Aluminium A7E Cost, Insurance and Freight North West Europe United States Dollar Per Metric Tonne Dead
ALUAUSA	6/5/97	1997	Commodities	Metals	Thomson Reuters	United States Cent	None	Pound	Aluminium Alloy Delivered UC/Pound
ALUMCUS	6/5/97	1997	Commodities	Metals	Thomson Reuters	United States Cent	None	Pound	Aluminium Mixed Clip Delivered UC/Pound
ALUMINA	4/27/05	2005	Commodities	Metals	Thomson Reuters	United States Dollar	None	Metric Tonne	Alumina Metallurgica Free on Board North West Europe U$ 'Dead'
ALUITDP	9/7/06	2006	Commodities	Metals	Thomson Reuters	United States Dollar	None	Metric Tonne	Aluminium Duty Dead Cost, Insurance and Freight Italy United States Dollar Per Metric Tonne
ALUFREU	1/1/02	2002	Commodities	Metals	Thomson Reuters	Euro	None	Metric Tonne	Aluminium AS9U3 France East/Current Month 'Dead'
ALUPRUS	6/5/97	1997	Commodities	Metals	Thomson Reuters	United States Cent	None	Pound	Aluminium Premium Delivered USA UC/Pound
ALUOSCU	6/5/97	1997	Commodities	Metals	Thomson Reuters	United States Cent	None	Pound	Aluminium Old Sheet-Cast Delivered UC/Pound
ALTABNE	4/23/08	2008	Commodities	Metals	Thomson Reuters	Euro	None	Metric Tonne	Aluminium Scrap Taboo Delivery North West Europe Euros Per Metric Tonne
ALTAINE	4/23/08	2008	Commodities	Metals	Thomson Reuters	Euro	None	Metric Tonne	Aluminium Scrap Taint Delivery North West Europe Euros Per Metric Tonne
ALTAISE	4/23/08	2008	Commodities	Metals	Thomson Reuters	United States Dollar	None	Metric Tonne	Aluminium Scrap Taint Cost, Insurance and Freight Seasia United States Dollar Per Metric Tonne
ALTBLNE	4/23/08	2008	Commodities	Metals	Thomson Reuters	Euro	None	Metric Tonne	Aluminium Scrap Tabloid Delivery North West Europe Euros Per Metric Tonne
ALTNSNE	4/23/08	2008	Commodities	Metals	Thomson Reuters	Euro	None	Metric Tonne	Aluminium Scrap Tense Ex-Warehouse North West Europe Euros Per Metric Tonne
ALUTURN	6/5/97	1997	Commodities	Metals	Thomson Reuters	United States Cent	None	Pound	Aluminium Turnings Delivered UC/Pound
ALUEUDP	4/27/05	2005	Commodities	Metals	Thomson Reuters	United States Dollar	None	Metric Tonne	Aluminium Duty Paid Cost, Insurance and Freight North West Europe 'Dead'
ALUEUXD	4/26/05	2005	Commodities	Metals	Thomson Reuters	United States Dollar	None	Metric Tonne	Aluminium Ex-Duty Cost, Insurance and Freight North West Europe 'Dead'
ANTEUHG	3/26/98	1998	Commodities	Metals	Thomson Reuters	United States Dollar	None	Metric Tonne	Antimony 99.85% Cost, Insurance and Freight North West Europe Dead
ANTEUMG	10/8/93	1993	Commodities	Metals	Thomson Reuters	United States Dollar	None	Metric Tonne	Antimony 99.65% Cost, Insurance and Freight North West Europe United States Dollar Per Metric Tonne
TUNGSAP	3/25/98	1998	Commodities	Metals	Thomson Reuters	United States Dollar	None	Metric Tonne	Tungstate Ammonium Paratungstate (APT) Cost, Insurance and Freight North West Europe United States Dollar Per Metric Tonne
ARSENIC	10/8/93	1993	Commodities	Metals	Thomson Reuters	United States Dollar	None	Pound	Arsenic Cost, Insurance and Freight North West Europe United States Dollar Per Pound
BISMUTH	11/11/94	1994	Commodities	Metals	Thomson Reuters	United States Dollar	None	Pound	Bismuth Cost, Insurance and Freight North West Europe United States Dollar Per Pound
BRHONNE	4/23/08	2008	Commodities	Metals	Thomson Reuters	Euro	None	Metric Tonne	Brass Scrap Honey Ex-Warehouse North West Europe Euros Per Metric Tonne
BRHONSA	4/23/08	2008	Commodities	Metals	Thomson Reuters	United States Dollar	None	Metric Tonne	Brass Scrap Honey Cost, Insurance and Freight Seasia United States Dollar Per Metric Tonne
BROCENE	4/23/08	2008	Commodities	Metals	Thomson Reuters	Euro	None	Metric Tonne	Brass Scrap Ocean Delivery North West Europe Euros Per Metric Tonne
BRINGUK	9/6/00	2000	Commodities	Metals	Thomson Reuters	United Kingdom Pound	None	Metric Tonne	Brass Ingots SCB3 Exworks United Kingdom 'Dead'
CADEUMG	10/7/94	1994	Commodities	Metals	Thomson Reuters	United States Dollar	None	Pound	Cadmium 99.95% Cost, Insurance and Freight North West Europe United States Dollar Per Pound
CADEUHG	10/7/94	1994	Commodities	Metals	Thomson Reuters	United States Dollar	None	Pound	Cadmium 99.99% Cost, Insurance and Freight North West Europe United States Dollar Per Pound
COBEUMG	3/25/98	1998	Commodities	Metals	Thomson Reuters	United States Dollar	None	Pound	Cobalt 99.6% Cost, Insurance and Freight North West Europe United States Dollar Per Pound
COBEUCA	10/8/93	1993	Commodities	Metals	Thomson Reuters	United States Dollar	None	Pound	Cobalt Cathode 99.8% Cost, Insurance and Freight North West Europe United States Dollar Per Pound
COBEUIN	10/8/93	1993	Commodities	Metals	Thomson Reuters	United States Dollar	None	Pound	Cobalt Ingots 99.3% Cost, Insurance and Freight North West Europe United States Dollar Per Pound
CHREUCH	11/13/96	1996	Commodities	Metals	Thomson Reuters	United States Dollar	None	Metric Tonne	Chrome China Cost, Insurance and Freight North West Europe United States Dollar Per Metric Tonne
CHREURU	11/13/96	1996	Commodities	Metals	Thomson Reuters	United States Dollar	None	Metric Tonne	Chrome Russia Dead Cost, Insurance and Freight North West Europe United States Dollar Per Metric Tonne
COPUSR2	6/5/97	1997	Commodities	Metals	Thomson Reuters	United States Cent	None	Pound	Copper No2 Refined Delivered UC/Pound
COPUSBB	6/5/97	1997	Commodities	Metals	Thomson Reuters	United States Cent	None	Pound	Copper Bare Bright Delivered UC/Pound
CUBERNE	4/23/08	2008	Commodities	Metals	Thomson Reuters	Euro	None	Metric Tonne	Copper Scrap Berry Delivery North West Europe Euros Per Metric Tonne
CUBIRNE	4/23/08	2008	Commodities	Metals	Thomson Reuters	Euro	None	Metric Tonne	Copper Scrap Birch Ex-Warehouse North West Europe Euros Per Metric Tonne
CUBIRSA	4/23/08	2008	Commodities	Metals	Thomson Reuters	United States Dollar	None	Metric Tonne	Copper Scrap Birch Cost, Insurance and Freight Seasia United States Dollar Per Metric Tonne
COPUSBU	6/5/97	1997	Commodities	Metals	Thomson Reuters	United States Cent	None	Pound	Copper Burnt Delivered UC/Pound
COPEUCL	9/15/98	1998	Commodities	Metals	Thomson Reuters	United States Dollar	None	Metric Tonne	Copper Chile Dead Cost, Insurance and Freight North West Europe United States Dollar Per Metric Tonne
CUCANNE	4/23/08	2008	Commodities	Metals	Thomson Reuters	Euro	None	Metric Tonne	Copper Scrap Candy Free on Board North West Europe Euros Per Metric Tonne
COPCOIL	10/2/06	2006	Commodities	Metals	Thomson Reuters	United Kingdom Pound	None	Metric Tonne	Copper Coils Exworks United Kingdom Pound Per Metric Tonne
CUELECE	7/14/03	2003	Commodities	Metals	Thomson Reuters	Euro	None	Kilogram	Copper Electro Spot FFT Euro Per Kilogram
COPBDGA	9/16/98	1998	Commodities	Metals	Thomson Reuters	United States Dollar	None	Metric Tonne	Copper Grade A Dead Cost, Insurance and Freight BD United States Dollar Per Metric Tonne
COPITGA	9/16/98	1998	Commodities	Metals	Thomson Reuters	United States Dollar	None	Metric Tonne	Copper Grade A Dead Cost, Insurance and Freight Italy United States Dollar Per Metric Tonne
COPEUGA	4/24/07	2007	Commodities	Metals	Thomson Reuters	United States Dollar	None	Metric Tonne	Copper Grade A Cost, Insurance and Freight North West Europe 'Dead'
COPUKGA	9/15/98	1998	Commodities	Metals	Thomson Reuters	United States Dollar	None	Metric Tonne	Copper Grade A Dead Cost, Insurance and Freight United Kingdom United States Dollar Per Metric Tonne
CUMILNE	4/23/08	2008	Commodities	Metals	Thomson Reuters	Euro	None	Metric Tonne	Copper Millberry Delivery North West Europe Euros Per Metric Tonne
COPUSME	10/8/93	1993	Commodities	Metals	Thomson Reuters	United States Cent	None	Pound	Copper Merchant Delivered USA UC/Pound
COPEURO	1/1/02	2002	Commodities	Metals	Thomson Reuters	Euro	None	Metric Tonne	Copper Europe Euros Per Metric Tonne
COPUSPR	6/5/97	1997	Commodities	Metals	Thomson Reuters	United States Cent	None	Pound	Copper Premium Delivered USA UC/Pound
COPEUST	9/16/98	1998	Commodities	Metals	Thomson Reuters	United States Dollar	None	Metric Tonne	Copper Standard Dead Cost, Insurance and Freight North West Europe United States Dollar Per Metric Tonne
COPWIRE	10/2/06	2006	Commodities	Metals	Thomson Reuters	United Kingdom Pound	None	Metric Tonne	Copper Wire Exworks United Kingdom Pound Per Metric Tonne
FCNWEHC	3/25/98	1998	Commodities	Metals	Thomson Reuters	United States Dollar	None	Pound	Ferro Chrome High C Cost, Insurance and Freight North West Europe United States Dollar Per Pound
FCNWELC	3/25/98	1998	Commodities	Metals	Thomson Reuters	United States Dollar	None	Pound	Ferro Chrome Low C Cost, Insurance and Freight North West Europe United States Dollar Per Pound
GALLIUM	3/8/02	2002	Commodities	Metals	Thomson Reuters	United States Dollar	None	Kilogram	Gallium Ingots Cost, Insurance and Freight North West Europe United States Dollar Per Kilogram
GERDIOX	6/8/95	1995	Commodities	Metals	Thomson Reuters	United States Dollar	None	Kilogram	Germanium Dioxide Cost, Insurance and Freight North West Europe United States Dollar Per Kilogram
GERMOHM	7/7/95	1995	Commodities	Metals	Thomson Reuters	United States Dollar	None	Kilogram	Germanium 50OHM Cost, Insurance and Freight North West Europe United States Dollar Per Kilogram
INDIUMK	10/8/93	1993	Commodities	Metals	Thomson Reuters	United States Dollar	None	Kilogram	Indium Cost, Insurance and Freight North West Europe United States Dollar Per Kilogram
IRIDLON	10/8/93	1993	Commodities	Precious Metals	Thomson Reuters	United States Dollar	None	Troy Ounce	Iridium Cost, Insurance and Freight North West Europe U$ / Ounce
IRIDPAR	2/16/09	2009	Commodities	Precious Metals	Thomson Reuters	Euro	None	Kilogram	Iridium Paris Spot Warehouse Euro Per Kilogram
GUNUKXW	7/16/02	2002	Commodities	Metals	Thomson Reuters	United Kingdom Pound	None	Metric Tonne	Gunmetal LG2 Exworks United Kingdom 'Dead'
MERCURY	10/8/93	1993	Commodities	Metals	Thomson Reuters	United States Dollar	None	Pound	Mercury Flask Dead Cost, Insurance and Freight North West Europe United States Dollar Per Pound
MAGEUCH	10/17/95	1995	Commodities	Metals	Thomson Reuters	United States Dollar	None	Metric Tonne	Magnesium 99.9 China Cost, Insurance and Freight North West Europe United States Dollar Per Metric Tonne
MAGEURU	7/10/97	1997	Commodities	Metals	Thomson Reuters	United States Dollar	None	Metric Tonne	Magnesium 99.9 RU Cost, Insurance and Freight North West Europe Dead
MLYMOCH	3/25/98	1998	Commodities	Metals	Thomson Reuters	United States Dollar	None	Pound	Molybdenum Dead Cost, Insurance and Freight North West Europe United States Dollar Per Pound
MLYFECH	3/25/98	1998	Commodities	Metals	Thomson Reuters	United States Dollar	None	Kilogram	Molybdenum FE60 Cost, Insurance and Freight North West Europe United States Dollar Per Kilogram Dead
MLYFEEU	10/8/93	1993	Commodities	Metals	Thomson Reuters	United States Dollar	None	Kilogram	Molybdenum FE65 Cost, Insurance and Freight North West Europe United States Dollar Per Kilogram
MLYMOEU	10/8/93	1993	Commodities	Metals	Thomson Reuters	United States Dollar	None	Pound	Molybdenum MO3 Cost, Insurance and Freight North West Europe United States Dollar Per Pound
MANGAFE	6/6/03	2003	Commodities	Metals	Thomson Reuters	United States Dollar	None	Metric Tonne	Manganese Ferro Cost, Insurance and Freight North West Europe United States Dollar Per Metric Tonne
MANGELE	10/8/93	1993	Commodities	Metals	Thomson Reuters	United States Dollar	None	Metric Tonne	Manganese Electro Cost, Insurance and Freight North West Europe United States Dollar Per Metric Tonne
NICKPRE	6/5/97	1997	Commodities	Metals	Thomson Reuters	United States Cent	None	Pound	Nickel Premium Delivered USA UC/Pound
NICKURU	9/16/98	1998	Commodities	Metals	Thomson Reuters	United States Dollar	None	Metric Tonne	Nickel, Russia Dead Cost, Insurance and Freight North West Europe United States Dollar Per Metric Tonne
NICKMEL	9/6/00	2000	Commodities	Metals	Thomson Reuters	United States Dollar	None	Metric Tonne	Nickel Melting Dead Cost, Insurance and Freight North West Europe United States Dollar Per Metric Tonne
NICKPLA	10/3/02	2002	Commodities	Metals	Thomson Reuters	United States Dollar	None	Metric Tonne	Nickel Plating Dead Cost, Insurance and Freight North West Europe United States Dollar Per Metric Tonne
PALLPAR	2/16/09	2009	Commodities	Metals	Thomson Reuters	Euro	None	Kilogram	Palladium Paris Spot Euro Per Kilogram
LEDBATT	6/5/97	1997	Commodities	Metals	Thomson Reuters	United States Cent	None	Pound	Lead Scrap Battery Delivered USA UC/Pound
LEDCABL	1/7/02	2002	Commodities	Metals	Thomson Reuters	Euro	None	Kilogram	Lead Cable Euro Per Kilogram
LEDCISF	9/16/98	1998	Commodities	Metals	Thomson Reuters	United States Dollar	None	Metric Tonne	Lead Commonwealth of Independent States(CIS) Dead Free on Board Commonwealth of Independent States(CIS) United States Dollar Per Metric Tonne
LEDCISC	9/16/98	1998	Commodities	Metals	Thomson Reuters	United States Dollar	None	Metric Tonne	Lead Commonwealth of Independent States(CIS) Dead Cost, Insurance and Freight North West Europe United States Dollar Per Metric Tonne
LEDUKXW	3/21/07	2007	Commodities	Metals	Thomson Reuters	United States Dollar	None	Metric Tonne	Lead Exworks European Union 'Dead'
LEDUSPR	1/4/02	2002	Commodities	Metals	Thomson Reuters	United States Cent	None	Pound	Lead Premium Delivered UC/Pound
LEDUKSC	2/26/07	2007	Commodities	Metals	Thomson Reuters	United Kingdom Pound	None	Metric Tonne	Lead Scrap Exworks United Kingdom 'Dead'
PHOSBIN	7/16/02	2002	Commodities	Metals	Thomson Reuters	United Kingdom Pound	None	Metric Tonne	Phosphor Bronze ING Exworks United Kingdom 'Dead'
PLATPAR	2/16/09	2009	Commodities	Metals	Thomson Reuters	Euro	None	Kilogram	Platinum Paris Spot Euro Per Kilogram
RHODNWE	10/8/93	1993	Commodities	Metals	Thomson Reuters	United States Dollar	None	Troy Ounce	Rhodium Cost, Insurance and Freight North West Europe U$ / Ounce
RUTHIUM	10/8/93	1993	Commodities	Precious Metals	Thomson Reuters	United States Dollar	None	Troy Ounce	Ruthenium Cost, Insurance and Freight North West Europe U$ / Ounce
SELNIUM	10/8/93	1993	Commodities	Metals	Thomson Reuters	United States Dollar	None	Pound	Selenium Cost, Insurance and Freight North West Europe United States Dollar Per Pound
SILFEEU	11/8/94	1994	Commodities	Metals	Thomson Reuters	United States Dollar	None	Metric Tonne	Silicon FE75 Russia Cost, Insurance and Freight North West Europe United States Dollar Per Metric Tonne
SILLUMP	10/8/93	1993	Commodities	Metals	Thomson Reuters	United States Dollar	None	Metric Tonne	Silicon Lumps Cost, Insurance and Freight North West Europe United States Dollar Per Metric Tonne
TINEUCH	4/4/07	2007	Commodities	Metals	Thomson Reuters	United States Dollar	None	Metric Tonne	Tin China Cost, Insurance and Freight North West Europe U$ 'Dead'
TINEUMY	3/21/07	2007	Commodities	Metals	Thomson Reuters	United States Dollar	None	Metric Tonne	Tin Malaysia Cost, Insurance and Freight North West Europe U$ 'Dead'
TINUSPR	6/5/97	1997	Commodities	Metals	Thomson Reuters	United States Cent	None	Pound	Tin Premium Delivered USA UC/Pound
TINUSLP	6/5/97	1997	Commodities	Metals	Thomson Reuters	United States Cent	None	Pound	Tin Premium Low PB Delivered USA UC/Pound
TANTLIT	5/8/02	2002	Commodities	Metals	Thomson Reuters	United States Dollar	None	Pound	Tantalite Cost, Insurance and Freight North West Europe United States Dollar Per Pound
TITANFE	3/25/98	1998	Commodities	Metals	Thomson Reuters	United States Dollar	None	Kilogram	Titanium Ferro Cost, Insurance and Freight North West Europe United States Dollar Per Kilogram
TITANSG	10/8/93	1993	Commodities	Metals	Thomson Reuters	United States Dollar	None	Kilogram	Titanium Sponge Cost, Insurance and Freight North West Europe United States Dollar Per Kilogram
TUNGSFE	10/8/93	1993	Commodities	Metals	Thomson Reuters	United States Dollar	None	Kilogram	Tungsten Ferro Cost, Insurance and Freight North West Europe United States Dollar Per Kilogram
VANFE80	10/8/93	1993	Commodities	Metals	Thomson Reuters	United States Dollar	None	Kilogram	Vanadium Fe 80 Cost, Insurance and Freight North West Europe United States Dollar Per Kilogram
VANPENT	11/8/94	1994	Commodities	Metals	Thomson Reuters	United States Dollar	None	Pound	Vanadium Pentoxide Cost, Insurance and Freight North West Europe United States Dollar Per Pound
WOLFREU	10/8/93	1993	Commodities	Metals	Thomson Reuters	United States Dollar	None	Metric Tonne	Wolframite Dead Cost, Insurance and Freight North West Europe United States Dollar Per Metric Tonne
ZINCNWE	9/16/98	1998	Commodities	Metals	Thomson Reuters	United States Dollar	None	Metric Tonne	Zinc Commonwealth of Independent States(CIS) Dead Cost, Insurance and Freight North West Europe United States Dollar Per Metric Tonne
ZINCPAR	1/14/02	2002	Commodities	Metals	Thomson Reuters	Euro	None	Metric Tonne	Zinc Paris Spot Euros Per Metric Tonne
ZINCPUS	6/5/97	1997	Commodities	Metals	Thomson Reuters	United States Cent	None	Pound	Zinc Premium Delivered USA UC/Pound
ZNSCRNE	4/23/08	2008	Commodities	Metals	Thomson Reuters	Euro	None	Metric Tonne	Zinc Scrap Score Delivery North West Europe Euros Per Metric Tonne
ZINCSHG	8/9/05	2005	Commodities	Metals	Thomson Reuters	United States Dollar	None	Metric Tonne	Zinc Special High Grade Duty Paid Cost, Insurance and Freight North West Europe U$ 'Dead'
ALUBCSE	2/2/09	2009	Commodities	Metals	Thomson Reuters	United States Dollar	None	Metric Tonne	Aluminium UBC South European Union Free on Board Hambur 'Dead'
CUIWMPM	11/30/04	2004	Commodities	Metals	The International Copper Study Group (ICSG)	-	None	Thousand Metric Tonnes	Copper World Mine Production Thousand Metric Tonnes
CUIWMCM	11/30/04	2004	Commodities	Metals	The International Copper Study Group (ICSG)	-	None	Thousand Metric Tonnes	Copper World Mine Capacity Thousand Metric Tonnes
CUIMCUM	11/30/04	2004	Commodities	Metals	The International Copper Study Group (ICSG)	-	None	Percent	Copper World Mine Capacity Utilization (%)
CUIPRPM	11/30/04	2004	Commodities	Metals	The International Copper Study Group (ICSG)	-	None	Thousand Metric Tonnes	Copper World Primary Refined Production Thousand Metric Tonnes
CUISRPM	11/30/04	2004	Commodities	Metals	The International Copper Study Group (ICSG)	-	None	Thousand Metric Tonnes	Copper World Secondary Refined Production Thousand Metric Tonnes
CUIRFPM	11/30/04	2004	Commodities	Metals	The International Copper Study Group (ICSG)	-	None	Thousand Metric Tonnes	Copper World Total (Secondary and Primary) Refined Production Thousand Metric Tonnes
CUIWRCM	11/30/04	2004	Commodities	Metals	The International Copper Study Group (ICSG)	-	None	Thousand Metric Tonnes	Copper World Refinery Capacity Thousand Metric Tonnes
CUIRCUM	11/30/04	2004	Commodities	Metals	The International Copper Study Group (ICSG)	-	None	Percent	Copper World Refineries Capacity Utilization (%)
CUIWROM	11/30/04	2004	Commodities	Metals	The International Copper Study Group (ICSG)	-	None	Thousand Metric Tonnes	Copper World Refined Usage (Based On European Union Apparent Usage) Thousand Metric Tonnes
CUIRFSM	11/30/04	2004	Commodities	Metals	The International Copper Study Group (ICSG)	-	None	Thousand Metric Tonnes	Copper World Period Stock Change Thousand Metric Tonnes
CUIPSCM	11/30/04	2004	Commodities	Metals	The International Copper Study Group (ICSG)	-	None	Thousand Metric Tonnes	Copper World Period Stock Change Thousand Metric Tonnes
CUIRSDM	11/30/04	2004	Commodities	Metals	The International Copper Study Group (ICSG)	-	None	Thousand Metric Tonnes	Copper World Refined Balance (Refined Production Minus Refined Usage) Thousand Metric Tonnes
CUIRSSM	11/30/04	2004	Commodities	Metals	The International Copper Study Group (ICSG)	-	None	Thousand Metric Tonnes	Copper World Refined Balance Seasonally Adjusted Thousand Metric Tonnes
ARGENUS	-	-	Exchange Rates	Exchange Rates	-	AP	None	-	US $ TO ARGENTINE PESO (GTIS/TR) - EXCHANGE RATE
AUSTRUS	-	-	Exchange Rates	Exchange Rates	-	A$	None	-	US $ TO AUSTRALIAN $ (GTIS/TR) - EXCHANGE RATE
BAHDNUS	-	-	Exchange Rates	Exchange Rates	-	BH	None	-	US $ TO BAHRAINI DINAR (GTIS/TR) - EXCHANGE RATE
BRAZLUS	-	-	Exchange Rates	Exchange Rates	-	C	None	-	US $ TO BRAZILIAN REAL (GTIS/TR) - EXCHANGE RATE
CDNDLUS	-	-	Exchange Rates	Exchange Rates	-	C$	None	-	US $ TO CANADIAN $ (GTIS/TR) - EXCHANGE RATE
CHILPUS	-	-	Exchange Rates	Exchange Rates	-	CE	None	-	US $ TO CHILEAN PESO (GTIS/TR) - EXCHANGE RATE
CHINYUS	-	-	Exchange Rates	Exchange Rates	-	CH	None	-	US $ TO CHINESE YUAN (GTIS/TR) - EXCHANGE RATE
COLMPUS	-	-	Exchange Rates	Exchange Rates	-	CP	None	-	US $ TO 100 COLOM. PESO (GTIS/TR) - EXCHANGE RATE
CZECKUS	-	-	Exchange Rates	Exchange Rates	-	CK	None	-	US $ TO CZECH KORUNA (GTIS/TR) - EXCHANGE RATE
DANKRUS	-	-	Exchange Rates	Exchange Rates	-	DK	None	-	US $ TO DANISH KRONE (GTIS/TR) - EXCHANGE RATE
ECSCFUS	-	-	Exchange Rates	Exchange Rates	-	SU	None	-	US $ TO ECUADOR SUCRE(GTIS/TR) - EXCHANGE RATE
EGYPTUS	-	-	Exchange Rates	Exchange Rates	-	E�	None	-	US $ TO EGYPT POUND (GTIS/TR) - EXCHANGE RATE
EUROUS	-	-	Exchange Rates	Exchange Rates	-	E	None	-	US $ TO EURO(GTIS/TR) - EXCHANGE RATE
FIJIDUS	-	-	Exchange Rates	Exchange Rates	-	F$	None	-	US $ TO FIJIAN DOLLAR (GTIS/TR) - EXCHANGE RATE
HKDOLUS	-	-	Exchange Rates	Exchange Rates	-	K$	None	-	US $ TO HONG KONG $ (GTIS/TR) - EXCHANGE RATE
HUNGFUS	-	-	Exchange Rates	Exchange Rates	-	HF	None	-	US $ TO 100 HUNG. FORINT (GTIS/TR) - EXCHANGE RATE
ICEKRUS	-	-	Exchange Rates	Exchange Rates	-	IK	None	-	US $ TO 100 ICELAND KRONA (GTIS/TR) - EXCHANGE RATE
INDNRUS	-	-	Exchange Rates	Exchange Rates	-	IR	None	-	US $ TO 100 INDIAN RUPEE (GTIS/TR) - EXCHANGE RATE
INDONUS	-	-	Exchange Rates	Exchange Rates	-	RI	None	-	US $ TO 1000 INDO. RUPIAH (GTIS/TR) - EXCHANGE RATE
ISRALUS	-	-	Exchange Rates	Exchange Rates	-	I�	None	-	US $ TO ISRAELI SHEKEL (GTIS/TR) - EXCHANGE RATE
JAPYNUS	-	-	Exchange Rates	Exchange Rates	-	Y	None	-	US $ TO 100 JAPANESE YEN (GTIS/TR) - EXCHANGE RATE
JORDRUS	-	-	Exchange Rates	Exchange Rates	-	JD	None	-	US $ TO JORDANIAN DINAR (GTIS/TR) - EXCHANGE RATE
KENYAUS	-	-	Exchange Rates	Exchange Rates	-	KS	None	-	US $ TO KENYAN SHILL. (GTIS/TR) - EXCHANGE RATE
SKORWUS	-	-	Exchange Rates	Exchange Rates	-	KW	None	-	US $ TO SOUTH KOREAN WON (GTIS/TR) - EXCHANGE RATE
KUWTDUS	-	-	Exchange Rates	Exchange Rates	-	KD	None	-	US $ TO KUWAITI DINAR (GTIS/TR) - EXCHANGE RATE
LEBANUS	-	-	Exchange Rates	Exchange Rates	-	L�	None	-	US $ TO 10 LEBANESE POUNDS (GTIS/TR) - EXCHANGE RATE
MALAYUS	-	-	Exchange Rates	Exchange Rates	-	M$	None	-	US $ TO MALAYSIAN RINGGIT(GTIS/TR) - EXCHANGE RATE
MAURPUS	-	-	Exchange Rates	Exchange Rates	-	MR	None	-	US $ TO MAURITIUS RUPEE (GTIS/TR) - EXCHANGE RATE
MEXPFUS	-	-	Exchange Rates	Exchange Rates	-	MP	None	-	US $ TO MEXICAN PESO (GTIS/TR) - EXCHANGE RATE
MOROCUS	-	-	Exchange Rates	Exchange Rates	-	MD	None	-	US $ TO MORROCAN DIRHAM (GTIS/TR) - EXCHANGE RATE
TURKLUS	-	-	Exchange Rates	Exchange Rates	-	TL	None	-	US $ TO NEW TURKISH LIRA (GTIS/TR) - EXCHANGE RATE
NEWZDUS	-	-	Exchange Rates	Exchange Rates	-	Z$	None	-	US $ TO NEW ZEALAND $ (GTIS/TR) - EXCHANGE RATE
NORGKUS	-	-	Exchange Rates	Exchange Rates	-	NK	None	-	US $ TO NORWEGIAN KRONE (GTIS/TR) - EXCHANGE RATE
OMANRUS	-	-	Exchange Rates	Exchange Rates	-	OR	None	-	US $ TO OMANI RIAL (GTIS/TR) - EXCHANGE RATE
PAKISUS	-	-	Exchange Rates	Exchange Rates	-	PR	None	-	US $ TO PAKISTAN RUPEE (GTIS/TR) - EXCHANGE RATE
PERUIUS	-	-	Exchange Rates	Exchange Rates	-	PS	None	-	US $ TO PERUVIAN SOL (GTIS/TR) - EXCHANGE RATE
PHILPUS	-	-	Exchange Rates	Exchange Rates	-	PP	None	-	US $ TO PHILIPPINE PESO (GTIS/TR) - EXCHANGE RATE
POLZLUS	-	-	Exchange Rates	Exchange Rates	-	PZ	None	-	US $ TO POLISH ZLOTY (GTIS/TR) - EXCHANGE RATE
QATARUS	-	-	Exchange Rates	Exchange Rates	-	Q	None	-	US $ TO QATARI RIYAL (GTIS/TR) - EXCHANGE RATE
RUSSRUS	-	-	Exchange Rates	Exchange Rates	-	UR	None	-	US $ TO RUSSIAN ROUBLE (GTIS/TR) - EXCHANGE RATE
SAUDRUS	-	-	Exchange Rates	Exchange Rates	-	SR	None	-	US $ TO SAUDI RIYAL (GTIS/TR) - EXCHANGE RATE
SINGDUS	-	-	Exchange Rates	Exchange Rates	-	S$	None	-	US $ TO SINGAPORE $ (GTIS/TR) - EXCHANGE RATE
SARCMUS	-	-	Exchange Rates	Exchange Rates	-	R	None	-	US $ TO SOUTH AFR. CM.RAND(GTIS/TR) - EXCHANGE RATE
SARFNUS	-	-	Exchange Rates	Exchange Rates	-	R	None	-	US $ TO SOUTH AFR. FN.RAND(GTIS/TR) - EXCHANGE RATE
RIRUPUS	-	-	Exchange Rates	Exchange Rates	-	CR	None	-	US $ TO SRI LANKAN RUPEES (GTIS/TR) - EXCHANGE RATE
SWEDKUS	-	-	Exchange Rates	Exchange Rates	-	SK	None	-	US $ TO SWEDISH KRONA (GTIS/TR) - EXCHANGE RATE
SWISFUS	-	-	Exchange Rates	Exchange Rates	-	SF	None	-	US $ TO SWISS FRANC (GTIS/TR) - EXCHANGE RATE
TAIWDUS	-	-	Exchange Rates	Exchange Rates	-	TW	None	-	US $ TO TAIWAN NEW $ (GTIS/TR) - EXCHANGE RATE
THAIBUS	-	-	Exchange Rates	Exchange Rates	-	TB	None	-	US $ TO THAI BAHT (GTIS/TR) - EXCHANGE RATE
TUNISUS	-	-	Exchange Rates	Exchange Rates	-	UD	None	-	US $ TO TUNISIAN DINAR (GTIS/TR) - EXCHANGE RATE
UTDADUS	-	-	Exchange Rates	Exchange Rates	-	ED	None	-	US $ TO UAE DIRHAM (GTIS/TR) - EXCHANGE RATE
BRITPUS	-	-	Exchange Rates	Exchange Rates	-	�	None	-	US $ TO UK GBP (GTIS/TR) - EXCHANGE RATE
URUGPUS	-	-	Exchange Rates	Exchange Rates	-	UP	None	-	US $ TO URUGUAY PESO (GTIS/TR) - EXCHANGE RATE
VENBFUS	-	-	Exchange Rates	Exchange Rates	-	VB	None	-	US $ TO VENEZUELAN BOL. F.(GTIS/TR) - EXCHANGE RATE
