# Supplementary material for: Dynamic Advisor-Based Ensemble (dynABE): Case study in stock trend prediction of critical metal companies
Source: PLoS One. 2019 Feb 22;14(2):e0212487. doi: 10.1371/journal.pone.0212487 (PMC6386270; doi:10.1371/journal.pone.0212487)
Supplement: S2 File — This file is a table that shows the features each advisor selects after the feature selection process for all three companies. The features are given in symbols corresponding to descriptions in S1 File. The features are also ranked based on their combined rankings as discussed in the feature selection procedure. The top-ranking feature of each advisor appears first in the table. The suffix of the feature starting with an underscore represents the lag number of this feature. For example, “GSCITOT_1” means that it is the first-lagged version of the feature with symbol “GSCITOT.” Each feature was lagged five times in the preprocessing step. See S1 Appendix for details on lagging. (XLSX) [file pone.0212487.s003.xlsx]

## Sheet: Jinchuan
advisor1: macroeconomics	advisor2: cost of production	advisor3: metal market
CRBSPOT_3	OMLESBS_5	GOLDHAR_5
AUSTRUS_2	CRUDBFO_1	PALLADM_1
PERUIUS_4	ELEPJMB_5	LCOFUTT_4
URUGPUS_5	PFPCOPU_2	RHORERE_4
CRBSPOT_4	GMEITBA_2	CPINGFR_5
BRAZLUS_3	GASRBLA_1	CPINGFR_2
KUWTDUS_2	GSRUNYH_1	PALLPAR_1
DJUBSTR_1	GSPUNYH_5	CUBERNE_2
BRITPUS_2	JETFUSG_2	LZZCASH_3
DRAMDXI_3	GMEITPK_2	SIHHSIL_1
SGPDTOT_1	ELEPJMB_2	CUBIRNE_2
NYFECRB_3	FUELNYH_1	LADCASH_3
SWISFUS_2	OLETFPU_1	PALLADE_1
MEXPFUS_3	APXAALL_4	PLATNMG_2
RUSSRUS_1	OILWTIN_3	LADCSHC_3
CRBSPOT_2	EEXBASE_1	OSARERE_2
SINGDUS_1	GASRBLA_4	SILVCH1_5
SGPLTOT_3	UKPXSPT_5	PLATNME_2
CDNDLUS_1	ELEPJMB_4	CPSD1FR_5
SGPLTOT_2	NA	LZZCASH_2
SARCMUS_4	NA	CPOU2FR_2
ISRALUS_1	NA	CPES5FR_1
BALTICF_3	NA	LZZ3MTC_3
INDONUS_2	NA	GOLDBNE_5
DRAMDXI_5	NA	CPSD2FR_2
HUNGFUS_2	NA	LNIJHBW_3
NEWZDUS_4	NA	LEDCASH_4
AUSTRUS_1	NA	CPMARFR_1
NA	NA	LTIRGTV_4
NA	NA	COPHGRD_1
NA	NA	CPFNAFR_1
NA	NA	LCOFUTT_3
NA	NA	GOLDHAR_4
NA	NA	PALLADG_1
NA	NA	LADWARE_2
NA	NA	PALLPMT_1
NA	NA	GOLDPMT_4
NA	NA	LNIJHBW_2
NA	NA	LNIWARE_3
NA	NA	LADCASH_2
NA	NA	PLATPAR_2
NA	NA	CPFSOFR_2
NA	NA	PALLPAR_2
NA	NA	GOHG995_5
NA	NA	SILVPAR_5
NA	NA	LCOCSHC_4
NA	NA	LED3MTC_3
NA	NA	LADCSHC_4
NA	NA	GOLDBNL_2
NA	NA	CPES5FR_5
NA	NA	PLATFRE_2
NA	NA	LADRTMW_2
NA	NA	BRHONNE_2
NA	NA	SIHHSIL_5
NA	NA	LCPSINW_2
NA	NA	LADCASH_5
NA	NA	LNADETW_5
NA	NA	SILVEUL_2
NA	NA	IRIDPAR_2

## Sheet: Sumitomo
advisor1: macroeconomics	advisor2: cost of production	advisor3: metal market
SINGDUS_1	JETCNWE_1	LNICASH_1
CRBSPOT_1	GOEUARA_1	LAHCASH_1
FIJIDUS_5	OILTPMY_1	LZZCASH_1
BRAZLUS_1	BFO1MEU_1	COPEURO_1
AUSTRUS_4	GSRUNYH_1	LCPRGTV_3
DJUBSTR_1	GSPUNYH_1	PLATPMT_2
AUSTRUS_1	GASRBLA_4	LCPCASH_1
SILVERH_2	CRUDBFO_1	LEDCASH_1
KUWTDUS_3	APXAALL_3	LEADCSH_1
GSCITOT_1	BUTUSMB_3	CPATIFR_5
ISRALUS_1	GMEITPK_5	LAHDETW_5
NYFECRB_1	FUELNYH_2	LAHWARE_3
RJEFCRT_5	BUTUSMB_1	SFNAPOL_4
SGPDTOT_1	DRAMDXI_4	LAHVLIW_3
LMEINDX_1	GASRBLA_1	LCPWARE_2
CDNDLUS_1	NA	COPHGRD_1
AUSTRUS_2	NA	LZZMSYW_4
SGPLTOT_3	NA	LNIRGTV_3
PALLADM_2	NA	NA
DANKRUS_4	NA	NA
JAPYNUS_1	NA	NA
KUWTDUS_4	NA	NA

## Sheet: Zijin
advisor1: macroeconomics	advisor2: cost of production	advisor3: metal market
CRBSPOT_2	GASRU10_3	SFSILVR_1
CRBSPOT_4	CRUDBFO_4	SFGOLDB_1
BRAZLUS_1	NPXAVRF_5	LCPMSYW_4
POLZLUS_3	GOEUARA_1	GOLDBLN_1
PERUIUS_1	BFO1MEU_4	SILVERH_1
LMEINDX_4	GASRBLA_1	CPUISFR_2
BALTICF_4	INPTEPU_3	LZZWARE_5
GSPMTOT_1	PFHNWEP_3	PALLPMS_3
BRAZLUS_4	OILTPMY_4	LZZCASH_1
GSCITOT_4	JETFSIN_2	LCPCASH_4
SGPDTOT_1	OLETFPU_3	CUELECE_1
BALTICF_1	INPTEPU_1	SFDBLEG_1
GSSITOT_1	BUTUSMB_1	CPFNAFR_4
NYFECRB_3	GASRU10_1	CPOUVFR_4
LMEINDX_1	PFPCOPU_3	LAH3MTC_4
INDONUS_3	NAF2HTY_2	COPHGRD_4
PERUIUS_3	GASRU10_2	LAHCASH_1
NORGKUS_4	BFO1MEU_3	LEDCASH_1
SGPLTOT_1	PFPCOPU_4	LEDCABL_1
INDONUS_1	NA	NA
