# Supplementary material for: Dynamic Advisor-Based Ensemble (dynABE): Case study in stock trend prediction of critical metal companies
Source: PLoS One. 2019 Feb 22;14(2):e0212487. doi: 10.1371/journal.pone.0212487 (PMC6386270; doi:10.1371/journal.pone.0212487)
Supplement: S3 File — This file is referenced in S1 Appendix. It contains two tables that show the Augmented Dickey-Fuller (ADF) tests for stationary analysis on the original and first-differenced features respectively. The features of the original feature set that were removed during data cleaning, as described in S1 Appendix, did not run this test. (XLSX) [file pone.0212487.s004.xlsx]

## Sheet: original features
Symbol	lag	ADF	p-value
GSCITOT	0	-1.52077	0.13544
DJUBSTR	0	-1.3456	0.198003
RJEFCRT	0	-1.34117	0.199582
NYFECRB	0	-0.899011	0.357499
CRBSPOT	0	0.103471	0.673663
RICIXTR	0	-1.25427	0.230621
CXCMTRU	0	-0.321679	0.551319
MLCXTOT	0	-1.18007	0.257121
BALTICF	0	-0.132553	0.605743
LMEINDX	0	-0.434429	0.518873
DRAMDXI	0	10.1669	0.99
ACRYLCF	0	-0.983679	0.32726
PTACONP	0	-0.738768	0.41473
VPVCUPU	0	0.344704	0.743082
ARTOKPU	0	-0.319513	0.551942
VVCMUPU	0	0.482951	0.782865
ARSXRPU	0	-0.355835	0.54149
OLETFPU	0	0.0319725	0.653088
NAF2HTY	0	-0.497706	0.500664
OLBUUPU	0	-0.254641	0.57061
OLBURPU	0	-0.412465	0.525194
ARSYUPU	0	-0.124842	0.607962
INPTEPU	0	-1.29281	0.216855
PFPCOPU	0	-0.535077	0.487478
PFPENPU	0	-0.489213	0.503108
PFHNWEP	0	-0.572555	0.474092
ARPXKPU	0	-0.296756	0.558491
GSENTOT	0	-1.46703	0.154631
BFO1MEU	0	-0.724432	0.41985
GSPUNYH	0	-0.428958	0.520448
GSRUNYH	0	-0.475278	0.507118
NAFCNWE	0	-0.411668	0.525423
JETCNWE	0	-0.878774	0.364727
CRUDBFO	0	-0.68161	0.435144
OILWTIN	0	-0.660952	0.442522
OILTPMY	0	-0.73089	0.417543
FUELNYH	0	-0.798506	0.393394
GOEUARA	0	-0.804499	0.391254
GASRU10	0	-0.246043	0.573084
GASRBLA	0	-0.590054	0.467843
ETHANYH	0	-0.941054	0.342484
JETFUSG	0	-0.76331	0.405965
JETFSIN	0	-0.731407	0.417359
BUTUSMB	0	-0.439451	0.517428
PROUSMB	0	-0.0967938	0.616034
NAFSING	0	-0.451853	0.513859
NATGHEN	0	-0.474279	0.507406
POWBASE	0	-1.98302	0.0470517
POWPEAK	0	-2.52981	0.0121508
EEXBASE	0	-2.6835	0.01
EEXPEAK	0	-3.04793	0.01
GMEITBA	0	-1.25915	0.228877
GMEITPK	0	-1.56269	0.120469
APXAALL	0	-1.59159	0.110145
NPXAVRF	0	-1.70181	0.0876038
OMLESBS	0	-2.85135	0.01
OMLESPK	0	-2.21173	0.0266309
UKPXSPT	0	-2.63169	0.01
UKPXEPL	0	-3.3253	0.01
ELEPJMB	0	-4.68751	0.01
ELEPJMP	0	-5.3099	0.01
CRUDWTC	0	-0.660953	0.442521
CRUDOIL	0	-0.660953	0.442521
LAHCASH	0	-0.0082772	0.641506
LAH3MTH	0	-0.0425819	0.631634
LAHWARE	0	-10.3172	0.01
LADCASH	0	-0.674128	0.437816
LAD3MTH	0	-0.677669	0.436551
LADWARE	0	-4.11488	0.01
LNACASH	0	0.207433	0.70358
LNA3MTH	0	0.0967557	0.671731
LNAWARE	0	6.5296	0.99
LCO3MTH	0	3.63567	0.99
LCPCASH	0	-0.630584	0.453367
LCP3MTH	0	-0.572828	0.473995
LCPWARE	0	0.15198	0.687622
LEDCASH	0	0.132415	0.681992
LED3MTH	0	0.161616	0.690395
LMY3MTH	0	-1.2218	0.242216
LNICASH	0	-1.58498	0.112507
LNI3MTH	0	-1.59407	0.109262
LNIWARE	0	-0.770857	0.403269
LFM3MTH	0	-1.48788	0.147187
LTICASH	0	-0.128652	0.606866
LTI3MTH	0	-0.141246	0.603241
LTIWARE	0	-3.81733	0.01
LZZCASH	0	0.255	0.717268
LZZ3MTH	0	0.267498	0.720865
LZZWARE	0	-3.58304	0.01
LCP3MAB	NA	NA	NA
LZZ3MAB	NA	NA	NA
LAH3MAB	NA	NA	NA
GSPMTOT	0	0.00227232	0.644541
GOLDBLN	0	0.0902469	0.669858
GOLDHAR	0	0.0345481	0.653829
GSGCTOT	0	0.0208647	0.649892
GCCMXST	0	0.403438	0.759984
GDKRUGS	NA	NA	NA
SLVCASH	NA	NA	NA
SILVERH	0	-0.0935427	0.616969
GSSITOT	0	-0.158007	0.598418
PLATFRE	0	-1.05608	0.301402
SGPLTOT	0	-1.08041	0.292713
PALLADM	0	-0.00920834	0.641238
SGPDTOT	0	0.0446244	0.656729
RHODNWE	0	-0.941149	0.34245
RUTHIUM	0	0.520619	0.793704
LAH15MT	0	-0.0799544	0.620879
LAH27MT	0	-0.102456	0.614404
LAHRGTV	0	-4.02187	0.01
LAH3MTC	0	-0.168439	0.595416
LAHCSHC	0	-0.137074	0.604442
LAHANRW	0	-4.83042	0.01
LAHBREW	NA	NA	NA
LAHHAMW	0	-4.72906	0.01
LAHGOAW	0	-12.3109	0.01
LAHLVNW	0	-2.21598	0.0262519
LAHTRSW	0	-6.6888	0.01
LAHNGOW	NA	NA	NA
LAHYOKW	NA	NA	NA
LAHJHBW	0	1.06252	0.922118
LAHPKLW	0	0.425713	0.766394
LAHRTMW	0	-5.07053	0.01
LAHVLIW	0	-10.1357	0.01
LAHSINW	0	-0.785104	0.398181
LAHPUSW	0	0.737633	0.856154
LAHKANW	0	0.509498	0.790504
LAHICHW	0	-0.613008	0.459645
LAHBCNW	NA	NA	NA
LAHBIOW	0	-4.89939	0.01
LAHGOTW	NA	NA	NA
LAHHELW	0	-4.22863	0.01
LAHHULW	0	-6.12542	0.01
LAHLIVW	0	-34.9448	0.01
LAHTYNW	NA	NA	NA
LAHBWIW	0	-25.4968	0.01
LAHCHIW	0	-2.02882	0.0429624
LAHDETW	0	-20.782	0.01
LAHLGBW	NA	NA	NA
LAHLAXW	0	-7.26629	0.01
LAHMOBW	0	-30.3328	0.01
LAHMSYW	0	-1.42119	0.171005
LAHSTLW	NA	NA	NA
LAHTOLW	0	-22.1714	0.01
LAHKHGW	0	-0.880087	0.364258
LAD15MT	0	-0.641295	0.449542
LAD27MT	0	-0.63461	0.45193
LADRGTV	0	-8.20096	0.01
LADCSHC	0	-0.607032	0.461779
LAD3MTC	0	-0.615362	0.458804
LADANRW	0	-1.34298	0.198938
LADBREW	NA	NA	NA
LADHAMW	NA	NA	NA
LADGOAW	0	-0.841798	0.377933
LADLVNW	NA	NA	NA
LADTRSW	0	-1.67843	0.0911477
LADJHBW	NA	NA	NA
LADPKLW	NA	NA	NA
LADRTMW	0	-7.62565	0.01
LADVLIW	0	-6.31716	0.01
LADSINW	0	-1.62069	0.0998949
LADPUSW	NA	NA	NA
LADKANW	NA	NA	NA
LADICHW	NA	NA	NA
LADBCNW	NA	NA	NA
LADBIOW	NA	NA	NA
LADHULW	NA	NA	NA
LADLIVW	0	0	0.643888
LADTYNW	NA	NA	NA
LADKHGW	0	-0.92732	0.347389
LCOCASH	0	3.54179	0.99
LCO15MT	0	3.53473	0.99
LCOFUTT	0	-16.932	0.01
LCOCSHC	0	2.17968	0.99
LCO3MTC	0	0.440872	0.770756
LCOWARE	0	1.10203	0.927183
LCOANRW	0	-1.84905	0.0652959
LCORTMW	0	0.401271	0.75936
LCOSINW	0	-1.67623	0.0914806
LCOBWIW	0	1.17593	0.936658
LCP15MT	0	-0.501907	0.499324
LCP27MT	0	-0.470984	0.508354
LCPCSHC	0	-0.555916	0.480035
LCP3MTC	0	-0.518618	0.493356
LCPRGTV	0	-3.12703	0.01
COPHGRD	0	-0.6107	0.460469
COPPR3M	0	-0.567406	0.475931
LCPANRW	0	-0.652428	0.445566
LCPHAMW	NA	NA	NA
LCPLVNW	0	-4.21786	0.01
LCPTRSW	0	-1.34311	0.198892
LCPJHBW	0	-0.434945	0.518725
LCPPKLW	0	-0.584897	0.469684
LCPRTMW	0	0.485795	0.783683
LCPVLIW	0	-0.67069	0.439044
LCPSINW	0	-0.330779	0.5487
LCPPUSW	0	0.504499	0.789065
LCPKANW	0	-0.559493	0.478757
LCPICHW	0	-0.549178	0.482441
LCPBCNW	NA	NA	NA
LCPBIOW	0	-1.32471	0.205462
LCPHELW	NA	NA	NA
LCPDXBW	NA	NA	NA
LCPHULW	0	-0.577382	0.472368
LCPLIVW	0	-1.29442	0.216282
LCPBWIW	NA	NA	NA
LCPCHIW	0	-0.314017	0.553524
LCPMOBW	NA	NA	NA
LCPMSYW	0	-2.14597	0.0325025
LCPSTLW	0	-14.6617	0.01
LCPKHGW	0	-0.273588	0.565158
LED15MT	0	0.172781	0.693608
LED27MT	0	0.132855	0.682119
LLDRGTV	0	-3.4461	0.01
LEADCSH	0	0.118634	0.678027
LEADP3M	0	0.137576	0.683477
LED3MTC	0	0.120752	0.678636
LEDCSHC	0	0.0987388	0.672301
LEDPUSW	0	-0.647287	0.447402
LEDICHW	NA	NA	NA
LEDANRW	0	-3.67017	0.01
LEDBREW	NA	NA	NA
LEDHAMW	0	-0.660819	0.442569
LEDGOAW	0	-3.75613	0.01
LEDLVNW	0	1.99672	0.989489
LEDTRSW	0	-0.0123069	0.640346
LEDJHBW	0	-6.74541	0.01
LEDPKLW	0	-0.769231	0.40385
LEDRTMW	0	1.02327	0.917086
LEDVLIW	0	-0.827805	0.382931
LEDSINW	0	-3.74945	0.01
LEDBCNW	0	-0.111752	0.611729
LEDBIOW	0	-1.67412	0.0917999
LEDHELW	NA	NA	NA
LEDDXBW	NA	NA	NA
LEDHULW	NA	NA	NA
LEDLIVW	NA	NA	NA
LEDTYNW	NA	NA	NA
LEDBWIW	NA	NA	NA
LEDCHIW	NA	NA	NA
LEDDETW	0	-3.41654	0.01
LEDLGBW	NA	NA	NA
LEDLAXW	0	-4.54299	0.01
LEDMOBW	NA	NA	NA
LEDMSYW	NA	NA	NA
LEDSTLW	NA	NA	NA
LEDTOLW	NA	NA	NA
LEDKHGW	0	-4.52267	0.01
LLDWARE	0	-0.803866	0.39148
LMYCASH	0	-1.20147	0.249477
LMY15MT	0	-1.19811	0.250675
LMYFUTT	0	-19.5067	0.01
LMY3MTC	0	-0.761738	0.406526
LMYCSHC	0	-0.920094	0.34997
LMYWARE	0	-1.40054	0.178381
LMYRTMW	0	-1.40116	0.178159
LMYSINW	NA	NA	NA
LMYBWIW	NA	NA	NA
LNA15MT	0	0.0120436	0.647353
LNA27MT	0	0.0254821	0.65122
LNARGTV	0	-8.74947	0.01
LNABWIW	0	2.70957	0.99
LNACHIW	0	7.2859	0.99
LNADETW	0	-1.0412	0.306715
LNALGBW	NA	NA	NA
LNALAXW	NA	NA	NA
LNALUIW	NA	NA	NA
LNAMOBW	0	3.34091	0.99
LNAMSYW	0	7.52829	0.99
LNAOWBW	0	1.8002	0.981931
LNASTLW	0	-0.479727	0.505838
LNATOLW	0	-17.4791	0.01
LNI15MT	0	-1.57134	0.117377
LNI27MT	0	-1.53152	0.1316
LNIRGTV	0	-3.74334	0.01
LNI63MT	NA	NA	NA
LNI3MTC	0	-1.15187	0.267192
LNICSHC	0	-1.15135	0.267378
LNIANRW	0	-2.50764	0.013101
LNIBREW	NA	NA	NA
LNIHAMW	0	-1.67367	0.0918687
LNIGOAW	NA	NA	NA
LNILVNW	NA	NA	NA
LNITRSW	0	#NAME?	0.01
LNIJHBW	0	-2.80522	0.01
LNIPKLW	0	1.18931	0.938373
LNIRTMW	0	-3.58656	0.01
LNIVLIW	0	-1.24714	0.233167
LNISINW	0	0.706503	0.847196
LNIPUSW	0	-4.14286	0.01
LNIKANW	0	1.68451	0.977481
LNIICHW	0	-5.47695	0.01
LNIBCNW	NA	NA	NA
LNIBIOW	NA	NA	NA
LNIGOTW	NA	NA	NA
LNIHELW	0	-5.87826	0.01
LNIDXBW	0	0.529264	0.796192
LNIHULW	0	-2.21925	0.0259595
LNILIVW	0	-3.23346	0.01
LNITYNW	NA	NA	NA
LNIBWIW	0	1.20433	0.940299
LNICHIW	NA	NA	NA
LNIDETW	0	-1.45873	0.157596
LNILGBW	NA	NA	NA
LNILAXW	NA	NA	NA
LNIMOBW	0	-1.53478	0.130437
LNIMSYW	NA	NA	NA
LNISTLW	NA	NA	NA
LNITOLW	NA	NA	NA
LNIKHGW	0	0.743618	0.857876
LFMCASH	0	-1.56682	0.118994
LFM15MT	0	-1.77196	0.0769755
LFMRGTV	0	-1.63048	0.0984126
LFM3MTC	0	-1.40357	0.177297
LFMCSHC	0	-1.44018	0.164221
LFMWARE	0	-2.97824	0.01
LFMKCOW	NA	NA	NA
LFMTEKW	NA	NA	NA
LFMDXBW	NA	NA	NA
LTICASH	0	-0.128652	0.606866
LTI3MTH	0	-0.141246	0.603241
LTI15MT	0	-0.219495	0.580724
LTIRGTV	0	-4.21837	0.01
LTI3MTC	0	-0.247806	0.572577
LTICSHC	0	-0.235487	0.576122
LTIWARE	0	-3.81733	0.01
LTIANRW	NA	NA	NA
LTIHAMW	NA	NA	NA
LTIGOAW	NA	NA	NA
LTITRSW	NA	NA	NA
LTIJHBW	0	-6.49399	0.01
LTIRTMW	0	-1.89561	0.0582404
LTIVLIW	NA	NA	NA
LTISINW	0	-0.922676	0.349048
LTIPUSW	NA	NA	NA
LTIKANW	0	-1.20132	0.249532
LTIBCNW	NA	NA	NA
LTIBIOW	NA	NA	NA
LTIHULW	NA	NA	NA
LTILIVW	NA	NA	NA
LTITYNW	NA	NA	NA
LTIBWIW	NA	NA	NA
LTILGBW	NA	NA	NA
LTILAXW	NA	NA	NA
LTIMOBW	NA	NA	NA
LTIMSYW	NA	NA	NA
LTIKHGW	NA	NA	NA
LZZCASH	0	0.255	0.717268
LZZ3MTH	0	0.267498	0.720865
LZZ3MTC	0	0.0201148	0.649676
LZZCSHC	0	0.0065367	0.645769
LZZ15MT	0	0.208325	0.703836
LZZ27MT	0	0.134407	0.682565
LZZRGTV	0	-3.21618	0.01
LZZWARE	0	-3.58304	0.01
LZZANRW	0	-0.2518	0.571428
LZZBREW	NA	NA	NA
LZZHAMW	NA	NA	NA
LZZGOAW	NA	NA	NA
LZZLVNW	NA	NA	NA
LZZTRSW	NA	NA	NA
LZZJHBW	0	-0.942917	0.341819
LZZPKLW	0	-1.5006	0.142643
LZZRTMW	0	-7.23285	0.01
LZZVLIW	NA	NA	NA
LZZSINW	0	-0.955059	0.337482
LZZBCNW	NA	NA	NA
LZZBIOW	NA	NA	NA
LZZHELW	NA	NA	NA
LZZDXBW	NA	NA	NA
LZZHULW	NA	NA	NA
LZZLIVW	NA	NA	NA
LZZTYNW	NA	NA	NA
LZZBWIW	NA	NA	NA
LZZCHIW	NA	NA	NA
LZZDETW	0	-29.1181	0.01
LZZLGBW	NA	NA	NA
LZZLAXW	NA	NA	NA
LZZMOBW	NA	NA	NA
LZZMSYW	0	-4.03103	0.01
LZZSTLW	NA	NA	NA
LZZTOLW	NA	NA	NA
LZZKHGW	0	-1.4461	0.162108
GOLDBLN	0	0.0902469	0.669858
SFGOLDB	0	0.109408	0.675371
GOLDMEX	0	0.271376	0.721981
GOLDBRA	0	0.00573882	0.645539
GOLDBRU	0	0.00588232	0.64558
NGCWARE	0	2.18296	0.99
SFDBLEG	0	-0.0501204	0.629465
SFNAPOL	0	-0.222589	0.579834
SFSOVOD	0	-0.190377	0.589103
GOLDHAR	0	0.0345481	0.653829
GOLDPMT	0	-0.0119881	0.640438
GOLDPMS	0	0.0394744	0.655247
GOLDBNL	0	0.00967744	0.646672
GOLDBNE	0	0.0490491	0.658002
GOLDCH1	0	0.11822	0.677907
GOLDCH2	0	0.0900226	0.669793
GOLDCH3	0	0.090029	0.669795
GOLDCH4	0	0.101507	0.673098
GOLDCH8	0	-2.06531	0.0397047
XANEACI	0	-0.0550111	0.628057
XA500UD	0	-0.0108583	0.640763
XA500ND	0	-0.260878	0.568815
GOLDMAU	0	0.0995965	0.672548
GOHG995	0	0.0743194	0.665274
GOHG999	0	0.0741727	0.665232
CTNARIO	0	0.262592	0.719453
SFKRUGR	0	-0.0520777	0.628901
SFSOVNW	0	-0.189956	0.589224
SFVRENI	0	-0.222573	0.579838
CPOU2FR	0	-0.125286	0.607834
CPES5FR	0	-0.123124	0.608457
CPSD0FR	0	-0.271601	0.56573
CPINGFR	0	-0.0763338	0.621921
CPFNAFR	0	-0.499609	0.500117
CPFSOFR	0	-1.26942	0.225208
CPRUGFR	0	-0.151773	0.600212
CPATIFR	0	-0.105714	0.613467
CPAPOFR	0	-0.0907487	0.617773
CPMARFR	0	-0.102279	0.614455
CPOUVFR	0	-0.206848	0.584364
CPUISFR	0	-0.0826415	0.620106
CPLG1FR	0	-0.00748686	0.641733
CPSD1FR	0	-0.528641	0.489776
CPUNIFR	0	0.0398341	0.65535
CPSD2FR	0	-0.243149	0.573917
EURXAUR	0	-0.975921	0.330031
SILVERH	0	-0.0935427	0.616969
SILVJTK	0	0.331068	0.739158
SFSILVR	0	-0.0612158	0.626272
SLVCASH	NA	NA	NA
SILVMEX	0	0.122506	0.679141
SILVERP	0	-1.25506	0.230337
SILVPMT	0	-0.139863	0.60364
SILVPM$	0	-0.146607	0.601699
SILVCH1	0	-0.0583332	0.627101
SIHHSIL	0	-0.0777467	0.621515
SIHNSIL	0	-0.0772257	0.621665
SIHASIL	0	-0.076624	0.621838
SILVUSL	0	-0.108849	0.612564
SILVGBL	0	-0.112636	0.611475
SILVEUL	0	-0.10646	0.613252
JMIRIEU	0	4.88563	0.99
JMIRIAS	0	4.70983	0.99
PALLPMT	0	0.0185101	0.649214
PALLADM	0	-0.00920834	0.641238
IRIMIYC	0	1.2892	0.950677
PALLENG	0	-0.00666335	0.64197
PLTJMBP	NA	NA	NA
PLTENBP	NA	NA	NA
PLTFREE	0	-1.06127	0.299549
PLTENGL	0	-1.05758	0.300866
RHDENBP	NA	NA	NA
PLATPMT	0	-1.0809	0.292538
PALLPMS	0	0.023556	0.650666
PLATPMS	0	-1.1055	0.283754
PLATCH1	0	-1.09459	0.28765
RUTENBP	NA	NA	NA
OSARERE	0	-0.0459863	0.630654
RUTJMBP	NA	NA	NA
RHORERE	0	-1.24727	0.233119
RUTHJMI	0	-2.74299	0.01
XRUBGEL	0	0.83493	0.884153
XRUFGEL	0	0.833761	0.883816
PLATFRE	0	-1.05608	0.301402
PALLADE	0	0.0646685	0.662497
PALLADG	0	0.0447712	0.656771
PLATNME	0	-1.05658	0.301224
PLATNMG	0	-1.051	0.303218
SILVPAR	0	-0.133679	0.605419
ALUAUSA	NA	NA	NA
ALUMCUS	NA	NA	NA
ALUPRUS	0	-2.19913	0.0277564
ALUOSCU	NA	NA	NA
ALTABNE	0	-0.867993	0.368577
ALTAINE	0	-0.97735	0.329521
ALTAISE	0	-1.09234	0.288452
ALTBLNE	0	-0.700435	0.42842
ALTNSNE	0	-0.659584	0.44301
ALUTURN	NA	NA	NA
ANTEUMG	0	-0.339491	0.546193
TUNGSAP	0	-1.63751	0.0973475
ARSENIC	0	-0.672877	0.438263
BISMUTH	0	-3.74242	0.01
BRHONNE	0	-0.332165	0.548301
BRHONSA	0	-0.405241	0.527273
BROCENE	0	-0.546225	0.483496
CADEUMG	0	-0.432624	0.519393
CADEUHG	0	-0.456495	0.512523
COBEUMG	0	-0.392683	0.530886
COBEUCA	0	2.12218	0.99
COBEUIN	0	1.83747	0.983364
CHREUCH	0	-0.381613	0.534072
COPUSR2	NA	NA	NA
COPUSBB	NA	NA	NA
CUBERNE	0	-0.764108	0.40568
CUBIRNE	0	-0.822753	0.384735
CUBIRSA	0	-0.818789	0.38615
COPUSBU	NA	NA	NA
CUCANNE	0	-0.580187	0.471367
COPCOIL	0	-0.600953	0.46395
CUELECE	0	-0.595593	0.465864
CUMILNE	0	-0.619231	0.457422
COPUSME	NA	NA	NA
COPEURO	0	-0.574675	0.473335
COPUSPR	NA	NA	NA
COPWIRE	0	-0.596597	0.465506
FCNWEHC	0	0.359991	0.747481
FCNWELC	0	-0.200973	0.586054
GALLIUM	0	-1.8833	0.0601061
GERDIOX	0	-1.82468	0.0689884
GERMOHM	0	-1.55763	0.122276
INDIUMK	0	-3.33	0.01
IRIDLON	0	4.78413	0.99
IRIDPAR	0	3.12161	0.99
MAGEUCH	0	-0.649323	0.446675
MLYFEEU	0	-0.846418	0.376283
MLYMOEU	0	-1.05147	0.303049
MANGAFE	0	-0.829277	0.382405
MANGELE	0	-0.375915	0.535712
NICKPRE	NA	NA	NA
PALLPAR	0	7.67585e-05	0.64391
LEDBATT	NA	NA	NA
LEDCABL	0	-0.00863341	0.641403
LEDUSPR	NA	NA	NA
PLATPAR	0	-1.04294	0.306094
RHODNWE	0	-0.941149	0.34245
RUTHIUM	0	0.520619	0.793704
SELNIUM	0	-1.03632	0.308458
SILFEEU	0	0.227996	0.709497
SILLUMP	0	-1.41372	0.173673
TINUSPR	NA	NA	NA
TINUSLP	NA	NA	NA
TANTLIT	0	-0.926674	0.34762
TITANFE	0	-1.06956	0.296588
TITANSG	0	-1.23996	0.235729
TUNGSFE	0	-1.85889	0.0638052
VANFE80	0	-0.0700096	0.623741
VANPENT	0	0.0254578	0.651213
ZINCPAR	0	0.210566	0.704481
ZINCPUS	NA	NA	NA
ZNSCRNE	0	0.190514	0.698711
CUIMCUM	0	-0.70449	0.426972
CUIRCUM	0	-0.120256	0.609282
ARGENUS	0	-2.36687	0.0191342
AUSTRUS	0	-0.708764	0.425445
BAHDNUS	0	-0.0571179	0.627451
BRAZLUS	0	-1.46727	0.154548
CDNDLUS	0	-1.29301	0.216783
CHILPUS	0	-0.792174	0.395656
CHINYUS	0	-2.10125	0.0364952
COLMPUS	0	-1.47901	0.150355
CZECKUS	0	-0.404602	0.527457
DANKRUS	0	-0.81193	0.3886
ECSCFUS	NA	NA	NA
EGYPTUS	0	-1.82225	0.0693563
EUROUS	0	-0.806457	0.390555
FIJIDUS	0	-0.441193	0.516927
HKDOLUS	0	-0.744034	0.412849
HUNGFUS	0	-0.583436	0.470206
ICEKRUS	0	1.41755	0.960114
INDNRUS	0	-0.331629	0.548456
INDONUS	0	-0.91617	0.351371
ISRALUS	0	0.871547	0.89469
JAPYNUS	0	0.218005	0.706622
JORDRUS	0	-0.225967	0.578862
KENYAUS	0	-3.02227	0.01
SKORWUS	0	-0.448542	0.514812
KUWTDUS	0	-1.34483	0.198277
LEBANUS	0	0.0359443	0.654231
MALAYUS	0	-1.83853	0.0668898
MAURPUS	0	-1.18328	0.255975
MEXPFUS	0	-1.47495	0.151804
MOROCUS	0	-0.968196	0.33279
TURKLUS	0	-2.62616	0.01
NEWZDUS	0	-0.701143	0.428167
NORGKUS	0	-0.997262	0.322409
OMANRUS	0	0.0711718	0.664368
PAKISUS	0	-1.17064	0.260489
PERUIUS	0	-1.24783	0.232921
PHILPUS	0	-1.54853	0.125525
POLZLUS	0	-0.675539	0.437312
QATARUS	0	-1.36508	0.191044
RUSSRUS	0	-0.4278	0.520781
SAUDRUS	0	0.113228	0.676471
SINGDUS	0	-0.611899	0.460041
SARCMUS	0	-0.919268	0.350265
SARFNUS	0	-0.919273	0.350263
RIRUPUS	0	-2.80861	0.01
SWEDKUS	0	-0.99631	0.322749
SWISFUS	0	-0.167045	0.595818
TAIWDUS	0	0.319899	0.735944
THAIBUS	0	-0.58947	0.468051
TUNISUS	0	-1.6051	0.10532
UTDADUS	0	-0.00104328	0.643587
BRITPUS	0	-1.33094	0.203239
URUGPUS	0	-1.84157	0.0664291
VENBFUS	0	-1.33115	0.203161

## Sheet: first-differenced features
Symbol	lag	ADF	p-value
GSCITOT	0	-26.8413	0.01
DJUBSTR	0	-26.8062	0.01
RJEFCRT	0	-26.892	0.01
NYFECRB	0	-24.0688	0.01
CRBSPOT	0	-22.7886	0.01
RICIXTR	0	-26.8994	0.01
CXCMTRU	0	-40.5331	0.01
MLCXTOT	0	-26.0037	0.01
BALTICF	0	-11.364	0.01
LMEINDX	0	-27.4404	0.01
DRAMDXI	0	-10.475	0.01
ACRYLCF	0	-25.318	0.01
PTACONP	0	-25.318	0.01
VPVCUPU	0	-25.318	0.01
ARTOKPU	0	-25.4024	0.01
VVCMUPU	0	-25.318	0.01
ARSXRPU	0	-25.318	0.01
OLETFPU	0	-25.7353	0.01
NAF2HTY	0	-25.2507	0.01
OLBUUPU	0	-25.318	0.01
OLBURPU	0	-25.318	0.01
ARSYUPU	0	-25.343	0.01
INPTEPU	0	-24.645	0.01
PFPCOPU	0	-25.5328	0.01
PFPENPU	0	-25.602	0.01
PFHNWEP	0	-25.7619	0.01
ARPXKPU	0	-25.3827	0.01
GSENTOT	0	-27.0451	0.01
BFO1MEU	0	-24.0067	0.01
GSPUNYH	0	-27.715	0.01
GSRUNYH	0	-27.1865	0.01
NAFCNWE	0	-26.9505	0.01
JETCNWE	0	-25.2159	0.01
CRUDBFO	0	-24.0821	0.01
OILWTIN	0	-26.6475	0.01
OILTPMY	0	-26.6166	0.01
FUELNYH	0	-27.0092	0.01
GOEUARA	0	-25.2306	0.01
GASRU10	0	-21.3249	0.01
GASRBLA	0	-25.1497	0.01
ETHANYH	0	-25.5331	0.01
JETFUSG	0	-30.5019	0.01
JETFSIN	0	-26.1034	0.01
BUTUSMB	0	-22.4482	0.01
PROUSMB	0	-23.9051	0.01
NAFSING	0	-25.2453	0.01
NATGHEN	0	-23.6498	0.01
POWBASE	0	-28.4749	0.01
POWPEAK	0	-29.5122	0.01
EEXBASE	0	-30.149	0.01
EEXPEAK	0	-31.8128	0.01
GMEITBA	0	-29.4609	0.01
GMEITPK	0	-30.9681	0.01
APXAALL	0	-31.3209	0.01
NPXAVRF	0	-31.4405	0.01
OMLESBS	0	-40.7251	0.01
OMLESPK	0	-39.8085	0.01
UKPXSPT	0	-38.9671	0.01
UKPXEPL	0	-38.8098	0.01
ELEPJMB	0	-38.7906	0.01
ELEPJMP	0	-40.6163	0.01
CRUDWTC	0	-26.6508	0.01
CRUDOIL	0	-26.6508	0.01
LAHCASH	0	-26.4101	0.01
LAH3MTH	0	-26.5126	0.01
LAHWARE	0	-18.085	0.01
LADCASH	0	-34.0076	0.01
LAD3MTH	0	-34.249	0.01
LADWARE	0	-20.6502	0.01
LNACASH	0	-28.8119	0.01
LNA3MTH	0	-28.8302	0.01
LNAWARE	0	-20.9667	0.01
LCO3MTH	0	-24.5218	0.01
LCPCASH	0	-26.8583	0.01
LCP3MTH	0	-26.7388	0.01
LCPWARE	0	-15.091	0.01
LEDCASH	0	-24.9121	0.01
LED3MTH	0	-25.5662	0.01
LMY3MTH	0	-23.4406	0.01
LNICASH	0	-26.559	0.01
LNI3MTH	0	-26.6182	0.01
LNIWARE	0	-20.5374	0.01
LFM3MTH	0	-22.8225	0.01
LTICASH	0	-23.8195	0.01
LTI3MTH	0	-24.059	0.01
LTIWARE	0	-22.6672	0.01
LZZCASH	0	-26.4488	0.01
LZZ3MTH	0	-26.5684	0.01
LZZWARE	0	-21.8688	0.01
LCP3MAB	CONSTANT	CONSTANT	CONSTANT
LZZ3MAB	CONSTANT	CONSTANT	CONSTANT
LAH3MAB	CONSTANT	CONSTANT	CONSTANT
GSPMTOT	0	-25.5355	0.01
GOLDBLN	0	-25.4343	0.01
GOLDHAR	0	-26.0112	0.01
GSGCTOT	0	-25.6501	0.01
GCCMXST	0	-20.3661	0.01
GDKRUGS	CONSTANT	CONSTANT	CONSTANT
SLVCASH	CONSTANT	CONSTANT	CONSTANT
SILVERH	0	-25.2122	0.01
GSSITOT	0	-24.9899	0.01
PLATFRE	0	-25.5032	0.01
SGPLTOT	0	-25.2756	0.01
PALLADM	0	-23.2908	0.01
SGPDTOT	0	-24.9881	0.01
RHODNWE	0	-24.7365	0.01
RUTHIUM	0	-24.8475	0.01
LAH15MT	0	-27.3201	0.01
LAH27MT	0	-27.8163	0.01
LAHRGTV	0	-34.7357	0.01
LAH3MTC	0	-33.8477	0.01
LAHCSHC	0	-32.9462	0.01
LAHANRW	0	-20.9168	0.01
LAHBREW	CONSTANT	CONSTANT	CONSTANT
LAHHAMW	0	-13.6656	0.01
LAHGOAW	0	-10.3672	0.01
LAHLVNW	0	-13.9769	0.01
LAHTRSW	0	-17.7561	0.01
LAHNGOW	CONSTANT	CONSTANT	CONSTANT
LAHYOKW	CONSTANT	CONSTANT	CONSTANT
LAHJHBW	0	-24.8097	0.01
LAHPKLW	0	-23.6166	0.01
LAHRTMW	0	-16.2169	0.01
LAHVLIW	0	-17.7445	0.01
LAHSINW	0	-20.6133	0.01
LAHPUSW	0	-21.3945	0.01
LAHKANW	0	-17.5506	0.01
LAHICHW	0	-23.072	0.01
LAHBCNW	CONSTANT	CONSTANT	CONSTANT
LAHBIOW	0	-17.6812	0.01
LAHGOTW	CONSTANT	CONSTANT	CONSTANT
LAHHELW	0	-11.6654	0.01
LAHHULW	0	-14.666	0.01
LAHLIVW	0	-7.83026	0.01
LAHTYNW	CONSTANT	CONSTANT	CONSTANT
LAHBWIW	0	-8.25236	0.01
LAHCHIW	0	-15.3674	0.01
LAHDETW	0	-14.3672	0.01
LAHLGBW	CONSTANT	CONSTANT	CONSTANT
LAHLAXW	0	-11.75	0.01
LAHMOBW	0	-9.61048	0.01
LAHMSYW	0	-25.318	0.01
LAHSTLW	CONSTANT	CONSTANT	CONSTANT
LAHTOLW	0	-13.471	0.01
LAHKHGW	0	-23.4249	0.01
LAD15MT	0	-34.078	0.01
LAD27MT	0	-33.765	0.01
LADRGTV	0	-37.2769	0.01
LADCSHC	0	-36.447	0.01
LAD3MTC	0	-36.685	0.01
LADANRW	0	-22.9617	0.01
LADBREW	CONSTANT	CONSTANT	CONSTANT
LADHAMW	CONSTANT	CONSTANT	CONSTANT
LADGOAW	0	-23.1063	0.01
LADLVNW	CONSTANT	CONSTANT	CONSTANT
LADTRSW	0	-24.7251	0.01
LADJHBW	CONSTANT	CONSTANT	CONSTANT
LADPKLW	CONSTANT	CONSTANT	CONSTANT
LADRTMW	0	-16.9492	0.01
LADVLIW	0	-8.6219	0.01
LADSINW	0	-22.4675	0.01
LADPUSW	CONSTANT	CONSTANT	CONSTANT
LADKANW	CONSTANT	CONSTANT	CONSTANT
LADICHW	CONSTANT	CONSTANT	CONSTANT
LADBCNW	CONSTANT	CONSTANT	CONSTANT
LADBIOW	CONSTANT	CONSTANT	CONSTANT
LADHULW	CONSTANT	CONSTANT	CONSTANT
LADLIVW	0	-25.318	0.01
LADTYNW	CONSTANT	CONSTANT	CONSTANT
LADKHGW	0	-25.318	0.01
LCOCASH	0	-24.3331	0.01
LCO15MT	0	-24.8806	0.01
LCOFUTT	0	-37.9288	0.01
LCOCSHC	0	-33.2031	0.01
LCO3MTC	0	-41.2113	0.01
LCOWARE	0	-22.5474	0.01
LCOANRW	0	-18.5009	0.01
LCORTMW	0	-22.1752	0.01
LCOSINW	0	-25.318	0.01
LCOBWIW	0	-25.318	0.01
LCP15MT	0	-26.8295	0.01
LCP27MT	0	-27.0447	0.01
LCPCSHC	0	-35.7655	0.01
LCP3MTC	0	-35.3483	0.01
LCPRGTV	0	-34.3053	0.01
COPHGRD	0	-27.7522	0.01
COPPR3M	0	-27.6247	0.01
LCPANRW	0	-22.3376	0.01
LCPHAMW	CONSTANT	CONSTANT	CONSTANT
LCPLVNW	0	-21.4354	0.01
LCPTRSW	0	-20.8038	0.01
LCPJHBW	0	-18.0764	0.01
LCPPKLW	0	-22.7328	0.01
LCPRTMW	0	-25.4458	0.01
LCPVLIW	0	-21.0669	0.01
LCPSINW	0	-17.976	0.01
LCPPUSW	0	-16.1429	0.01
LCPKANW	0	-21.6518	0.01
LCPICHW	0	-23.4757	0.01
LCPBCNW	CONSTANT	CONSTANT	CONSTANT
LCPBIOW	0	-23.0302	0.01
LCPHELW	CONSTANT	CONSTANT	CONSTANT
LCPDXBW	CONSTANT	CONSTANT	CONSTANT
LCPHULW	0	-16.9867	0.01
LCPLIVW	0	-24.3579	0.01
LCPBWIW	CONSTANT	CONSTANT	CONSTANT
LCPCHIW	0	-22.6872	0.01
LCPMOBW	CONSTANT	CONSTANT	CONSTANT
LCPMSYW	0	-21.3855	0.01
LCPSTLW	0	-9.77545	0.01
LCPKHGW	0	-18.6436	0.01
LED15MT	0	-26.2471	0.01
LED27MT	0	-26.6223	0.01
LLDRGTV	0	-34.579	0.01
LEADCSH	0	-26.2532	0.01
LEADP3M	0	-26.8347	0.01
LED3MTC	0	-26.1308	0.01
LEDCSHC	0	-25.3699	0.01
LEDPUSW	0	-24.6324	0.01
LEDICHW	CONSTANT	CONSTANT	CONSTANT
LEDANRW	0	-15.8241	0.01
LEDBREW	CONSTANT	CONSTANT	CONSTANT
LEDHAMW	0	-22.1293	0.01
LEDGOAW	0	-18.3287	0.01
LEDLVNW	0	-22.3287	0.01
LEDTRSW	0	-20.5937	0.01
LEDJHBW	0	-21.8796	0.01
LEDPKLW	0	-18.9944	0.01
LEDRTMW	0	-24.1452	0.01
LEDVLIW	0	-22.9937	0.01
LEDSINW	0	-20.672	0.01
LEDBCNW	0	-23.2534	0.01
LEDBIOW	0	-22.0395	0.01
LEDHELW	CONSTANT	CONSTANT	CONSTANT
LEDDXBW	CONSTANT	CONSTANT	CONSTANT
LEDHULW	CONSTANT	CONSTANT	CONSTANT
LEDLIVW	CONSTANT	CONSTANT	CONSTANT
LEDTYNW	CONSTANT	CONSTANT	CONSTANT
LEDBWIW	CONSTANT	CONSTANT	CONSTANT
LEDCHIW	CONSTANT	CONSTANT	CONSTANT
LEDDETW	0	-25.318	0.01
LEDLGBW	CONSTANT	CONSTANT	CONSTANT
LEDLAXW	0	-19.77	0.01
LEDMOBW	CONSTANT	CONSTANT	CONSTANT
LEDMSYW	CONSTANT	CONSTANT	CONSTANT
LEDSTLW	CONSTANT	CONSTANT	CONSTANT
LEDTOLW	CONSTANT	CONSTANT	CONSTANT
LEDKHGW	0	-24.8499	0.01
LLDWARE	0	-23.2941	0.01
LMYCASH	0	-23.0242	0.01
LMY15MT	0	-23.3885	0.01
LMYFUTT	0	-39.747	0.01
LMY3MTC	0	-39.3156	0.01
LMYCSHC	0	-23.9056	0.01
LMYWARE	0	-25.5021	0.01
LMYRTMW	0	-25.5021	0.01
LMYSINW	CONSTANT	CONSTANT	CONSTANT
LMYBWIW	CONSTANT	CONSTANT	CONSTANT
LNA15MT	0	-28.8375	0.01
LNA27MT	0	-28.7875	0.01
LNARGTV	0	-40.2585	0.01
LNABWIW	0	-23.5997	0.01
LNACHIW	0	-21.9249	0.01
LNADETW	0	-24.5571	0.01
LNALGBW	CONSTANT	CONSTANT	CONSTANT
LNALAXW	CONSTANT	CONSTANT	CONSTANT
LNALUIW	CONSTANT	CONSTANT	CONSTANT
LNAMOBW	0	-24.8635	0.01
LNAMSYW	0	-20.9832	0.01
LNAOWBW	0	-25.318	0.01
LNASTLW	0	-25.2023	0.01
LNATOLW	0	-12.3478	0.01
LNI15MT	0	-26.5564	0.01
LNI27MT	0	-26.6835	0.01
LNIRGTV	0	-34.2715	0.01
LNI63MT	CONSTANT	CONSTANT	CONSTANT
LNI3MTC	0	-36.6499	0.01
LNICSHC	0	-36.5578	0.01
LNIANRW	0	-21.3922	0.01
LNIBREW	CONSTANT	CONSTANT	CONSTANT
LNIHAMW	0	-25.318	0.01
LNIGOAW	CONSTANT	CONSTANT	CONSTANT
LNILVNW	CONSTANT	CONSTANT	CONSTANT
LNITRSW	0	#NAME?	0.01
LNIJHBW	0	-21.1409	0.01
LNIPKLW	0	-24.4369	0.01
LNIRTMW	0	-17.8557	0.01
LNIVLIW	0	-24.7717	0.01
LNISINW	0	-21.5947	0.01
LNIPUSW	0	-19.7453	0.01
LNIKANW	0	-24.6043	0.01
LNIICHW	0	-25.318	0.01
LNIBCNW	CONSTANT	CONSTANT	CONSTANT
LNIBIOW	CONSTANT	CONSTANT	CONSTANT
LNIGOTW	CONSTANT	CONSTANT	CONSTANT
LNIHELW	0	-19.1239	0.01
LNIDXBW	0	-25.1034	0.01
LNIHULW	0	-7.7893	0.01
LNILIVW	0	-15.5485	0.01
LNITYNW	CONSTANT	CONSTANT	CONSTANT
LNIBWIW	0	-23.6433	0.01
LNICHIW	CONSTANT	CONSTANT	CONSTANT
LNIDETW	0	-24.9558	0.01
LNILGBW	CONSTANT	CONSTANT	CONSTANT
LNILAXW	CONSTANT	CONSTANT	CONSTANT
LNIMOBW	0	-13.3329	0.01
LNIMSYW	CONSTANT	CONSTANT	CONSTANT
LNISTLW	CONSTANT	CONSTANT	CONSTANT
LNITOLW	CONSTANT	CONSTANT	CONSTANT
LNIKHGW	0	-20.3769	0.01
LFMCASH	0	-21.1281	0.01
LFM15MT	0	-23.2281	0.01
LFMRGTV	0	-25.318	0.01
LFM3MTC	0	-35.5746	0.01
LFMCSHC	0	-35.8073	0.01
LFMWARE	0	-25.318	0.01
LFMKCOW	CONSTANT	CONSTANT	CONSTANT
LFMTEKW	CONSTANT	CONSTANT	CONSTANT
LFMDXBW	CONSTANT	CONSTANT	CONSTANT
LTICASH	0	-23.8195	0.01
LTI3MTH	0	-24.059	0.01
LTI15MT	0	-24.4663	0.01
LTIRGTV	0	-36.8533	0.01
LTI3MTC	0	-35.5081	0.01
LTICSHC	0	-35.1376	0.01
LTIWARE	0	-22.6672	0.01
LTIANRW	CONSTANT	CONSTANT	CONSTANT
LTIHAMW	CONSTANT	CONSTANT	CONSTANT
LTIGOAW	CONSTANT	CONSTANT	CONSTANT
LTITRSW	CONSTANT	CONSTANT	CONSTANT
LTIJHBW	0	-19.5573	0.01
LTIRTMW	0	-24.3891	0.01
LTIVLIW	CONSTANT	CONSTANT	CONSTANT
LTISINW	0	-23.6502	0.01
LTIPUSW	CONSTANT	CONSTANT	CONSTANT
LTIKANW	0	-25.318	0.01
LTIBCNW	CONSTANT	CONSTANT	CONSTANT
LTIBIOW	CONSTANT	CONSTANT	CONSTANT
LTIHULW	CONSTANT	CONSTANT	CONSTANT
LTILIVW	CONSTANT	CONSTANT	CONSTANT
LTITYNW	CONSTANT	CONSTANT	CONSTANT
LTIBWIW	CONSTANT	CONSTANT	CONSTANT
LTILGBW	CONSTANT	CONSTANT	CONSTANT
LTILAXW	CONSTANT	CONSTANT	CONSTANT
LTIMOBW	CONSTANT	CONSTANT	CONSTANT
LTIMSYW	CONSTANT	CONSTANT	CONSTANT
LTIKHGW	CONSTANT	CONSTANT	CONSTANT
LZZCASH	0	-26.4488	0.01
LZZ3MTH	0	-26.5684	0.01
LZZ3MTC	0	-34.5575	0.01
LZZCSHC	0	-34.3459	0.01
LZZ15MT	0	-26.8187	0.01
LZZ27MT	0	-27.5982	0.01
LZZRGTV	0	-35.8746	0.01
LZZWARE	0	-21.8688	0.01
LZZANRW	0	-17.6243	0.01
LZZBREW	CONSTANT	CONSTANT	CONSTANT
LZZHAMW	CONSTANT	CONSTANT	CONSTANT
LZZGOAW	CONSTANT	CONSTANT	CONSTANT
LZZLVNW	CONSTANT	CONSTANT	CONSTANT
LZZTRSW	CONSTANT	CONSTANT	CONSTANT
LZZJHBW	0	-24.8015	0.01
LZZPKLW	0	-24.2541	0.01
LZZRTMW	0	-18.342	0.01
LZZVLIW	CONSTANT	CONSTANT	CONSTANT
LZZSINW	0	-23.5696	0.01
LZZBCNW	CONSTANT	CONSTANT	CONSTANT
LZZBIOW	CONSTANT	CONSTANT	CONSTANT
LZZHELW	CONSTANT	CONSTANT	CONSTANT
LZZDXBW	CONSTANT	CONSTANT	CONSTANT
LZZHULW	CONSTANT	CONSTANT	CONSTANT
LZZLIVW	CONSTANT	CONSTANT	CONSTANT
LZZTYNW	CONSTANT	CONSTANT	CONSTANT
LZZBWIW	CONSTANT	CONSTANT	CONSTANT
LZZCHIW	CONSTANT	CONSTANT	CONSTANT
LZZDETW	0	-8.40842	0.01
LZZLGBW	CONSTANT	CONSTANT	CONSTANT
LZZLAXW	CONSTANT	CONSTANT	CONSTANT
LZZMOBW	CONSTANT	CONSTANT	CONSTANT
LZZMSYW	0	-21.018	0.01
LZZSTLW	CONSTANT	CONSTANT	CONSTANT
LZZTOLW	CONSTANT	CONSTANT	CONSTANT
LZZKHGW	0	-25.318	0.01
GOLDBLN	0	-25.4343	0.01
SFGOLDB	0	-24.9487	0.01
GOLDMEX	0	-24.7917	0.01
GOLDBRA	0	-32.129	0.01
GOLDBRU	0	-32.159	0.01
NGCWARE	0	-20.4586	0.01
SFDBLEG	0	-27.507	0.01
SFNAPOL	0	-30.8208	0.01
SFSOVOD	0	-30.5994	0.01
GOLDHAR	0	-26.0112	0.01
GOLDPMT	0	-31.2211	0.01
GOLDPMS	0	-26.0044	0.01
GOLDBNL	0	-29.0364	0.01
GOLDBNE	0	-27.383	0.01
GOLDCH1	0	-26.0753	0.01
GOLDCH2	0	-26.7672	0.01
GOLDCH3	0	-26.5267	0.01
GOLDCH4	0	-25.9877	0.01
GOLDCH8	0	-22.7264	0.01
XANEACI	0	-37.644	0.01
XA500UD	0	-27.2668	0.01
XA500ND	0	-25.4798	0.01
GOLDMAU	0	-26.023	0.01
GOHG995	0	-27.2234	0.01
GOHG999	0	-27.2379	0.01
CTNARIO	0	-24.6754	0.01
SFKRUGR	0	-28.265	0.01
SFSOVNW	0	-30.7809	0.01
SFVRENI	0	-30.8154	0.01
CPOU2FR	0	-30.3713	0.01
CPES5FR	0	-35.7901	0.01
CPSD0FR	0	-30.1718	0.01
CPINGFR	0	-33.1246	0.01
CPFNAFR	0	-37.9985	0.01
CPFSOFR	0	-25.3629	0.01
CPRUGFR	0	-34.2367	0.01
CPATIFR	0	-31.843	0.01
CPAPOFR	0	-34.8945	0.01
CPMARFR	0	-28.803	0.01
CPOUVFR	0	-34.8953	0.01
CPUISFR	0	-36.2411	0.01
CPLG1FR	0	-29.9613	0.01
CPSD1FR	0	-37.3396	0.01
CPUNIFR	0	-28.8641	0.01
CPSD2FR	0	-33.0394	0.01
EURXAUR	0	-26.283	0.01
SILVERH	0	-25.2122	0.01
SILVJTK	0	-25.6171	0.01
SFSILVR	0	-23.6996	0.01
SLVCASH	CONSTANT	CONSTANT	CONSTANT
SILVMEX	0	-26.1228	0.01
SILVERP	0	-24.7706	0.01
SILVPMT	0	-25.7419	0.01
SILVPM$	0	-26.569	0.01
SILVCH1	0	-25.663	0.01
SIHHSIL	0	-25.9129	0.01
SIHNSIL	0	-25.9433	0.01
SIHASIL	0	-25.9437	0.01
SILVUSL	0	-26.5209	0.01
SILVGBL	0	-26.5002	0.01
SILVEUL	0	-26.4996	0.01
JMIRIEU	0	-23.5646	0.01
JMIRIAS	0	-22.335	0.01
PALLPMT	0	-26.7408	0.01
PALLADM	0	-23.2908	0.01
IRIMIYC	0	-25.318	0.01
PALLENG	0	-23.0853	0.01
PLTJMBP	CONSTANT	CONSTANT	CONSTANT
PLTENBP	CONSTANT	CONSTANT	CONSTANT
PLTFREE	0	-24.6199	0.01
PLTENGL	0	-25.4237	0.01
RHDENBP	CONSTANT	CONSTANT	CONSTANT
PLATPMT	0	-26.5076	0.01
PALLPMS	0	-26.1892	0.01
PLATPMS	0	-25.4887	0.01
PLATCH1	0	-25.0934	0.01
RUTENBP	CONSTANT	CONSTANT	CONSTANT
OSARERE	0	-44.4653	0.01
RUTJMBP	CONSTANT	CONSTANT	CONSTANT
RHORERE	0	-22.2389	0.01
RUTHJMI	0	-25.318	0.01
XRUBGEL	0	-19.7803	0.01
XRUFGEL	0	-19.7911	0.01
PLATFRE	0	-25.5032	0.01
PALLADE	0	-26.1843	0.01
PALLADG	0	-25.897	0.01
PLATNME	0	-25.8221	0.01
PLATNMG	0	-25.978	0.01
SILVPAR	0	-25.5466	0.01
ALUAUSA	CONSTANT	CONSTANT	CONSTANT
ALUMCUS	CONSTANT	CONSTANT	CONSTANT
ALUPRUS	0	-25.318	0.01
ALUOSCU	CONSTANT	CONSTANT	CONSTANT
ALTABNE	0	-25.673	0.01
ALTAINE	0	-25.0388	0.01
ALTAISE	0	-25.3222	0.01
ALTBLNE	0	-25.4369	0.01
ALTNSNE	0	-25.6817	0.01
ALUTURN	CONSTANT	CONSTANT	CONSTANT
ANTEUMG	0	-25.2847	0.01
TUNGSAP	0	-25.318	0.01
ARSENIC	0	-25.318	0.01
BISMUTH	0	-25.318	0.01
BRHONNE	0	-25.7877	0.01
BRHONSA	0	-25.3824	0.01
BROCENE	0	-25.6984	0.01
CADEUMG	0	-25.318	0.01
CADEUHG	0	-25.318	0.01
COBEUMG	0	-25.318	0.01
COBEUCA	0	-25.318	0.01
COBEUIN	0	-25.318	0.01
CHREUCH	0	-25.318	0.01
COPUSR2	CONSTANT	CONSTANT	CONSTANT
COPUSBB	CONSTANT	CONSTANT	CONSTANT
CUBERNE	0	-25.6437	0.01
CUBIRNE	0	-25.4519	0.01
CUBIRSA	0	-25.319	0.01
COPUSBU	CONSTANT	CONSTANT	CONSTANT
CUCANNE	0	-25.7925	0.01
COPCOIL	0	-30.49	0.01
CUELECE	0	-25.5673	0.01
CUMILNE	0	-25.7808	0.01
COPUSME	CONSTANT	CONSTANT	CONSTANT
COPEURO	0	-26.227	0.01
COPUSPR	CONSTANT	CONSTANT	CONSTANT
COPWIRE	0	-30.054	0.01
FCNWEHC	0	-25.318	0.01
FCNWELC	0	-25.318	0.01
GALLIUM	0	-25.318	0.01
GERDIOX	0	-25.318	0.01
GERMOHM	0	-25.318	0.01
INDIUMK	0	-25.3053	0.01
IRIDLON	0	-23.6354	0.01
IRIDPAR	0	-31.6839	0.01
MAGEUCH	0	-25.318	0.01
MLYFEEU	0	-25.318	0.01
MLYMOEU	0	-25.318	0.01
MANGAFE	0	-25.318	0.01
MANGELE	0	-25.2628	0.01
NICKPRE	CONSTANT	CONSTANT	CONSTANT
PALLPAR	0	-24.3995	0.01
LEDBATT	CONSTANT	CONSTANT	CONSTANT
LEDCABL	0	-26.2075	0.01
LEDUSPR	CONSTANT	CONSTANT	CONSTANT
PLATPAR	0	-26.7406	0.01
RHODNWE	0	-24.7365	0.01
RUTHIUM	0	-24.8475	0.01
SELNIUM	0	-25.2478	0.01
SILFEEU	0	-25.318	0.01
SILLUMP	0	-25.318	0.01
TINUSPR	CONSTANT	CONSTANT	CONSTANT
TINUSLP	CONSTANT	CONSTANT	CONSTANT
TANTLIT	0	-25.318	0.01
TITANFE	0	-25.318	0.01
TITANSG	0	-25.318	0.01
TUNGSFE	0	-25.318	0.01
VANFE80	0	-25.318	0.01
VANPENT	0	-25.318	0.01
ZINCPAR	0	-24.8425	0.01
ZINCPUS	CONSTANT	CONSTANT	CONSTANT
ZNSCRNE	0	-25.191	0.01
CUIMCUM	0	-25.318	0.01
CUIRCUM	0	-25.318	0.01
ARGENUS	0	-25.5038	0.01
AUSTRUS	0	-26.5829	0.01
BAHDNUS	0	-43.3973	0.01
BRAZLUS	0	-26.8114	0.01
CDNDLUS	0	-25.3318	0.01
CHILPUS	0	-26.1729	0.01
CHINYUS	0	-22.5987	0.01
COLMPUS	0	-23.3961	0.01
CZECKUS	0	-25.9686	0.01
DANKRUS	0	-24.743	0.01
ECSCFUS	CONSTANT	CONSTANT	CONSTANT
EGYPTUS	0	-24.7546	0.01
EUROUS	0	-25.4467	0.01
FIJIDUS	0	-35.3493	0.01
HKDOLUS	0	-23.2079	0.01
HUNGFUS	0	-26.5076	0.01
ICEKRUS	0	-23.9341	0.01
INDNRUS	0	-24.8451	0.01
INDONUS	0	-23.3405	0.01
ISRALUS	0	-25.2407	0.01
JAPYNUS	0	-25.6782	0.01
JORDRUS	0	-41.1631	0.01
KENYAUS	0	-22.264	0.01
SKORWUS	0	-32.1199	0.01
KUWTDUS	0	-29.7785	0.01
LEBANUS	0	-40.0629	0.01
MALAYUS	0	-24.1051	0.01
MAURPUS	0	-29.6623	0.01
MEXPFUS	0	-24.4136	0.01
MOROCUS	0	-26.0845	0.01
TURKLUS	0	-25.6187	0.01
NEWZDUS	0	-25.8011	0.01
NORGKUS	0	-26.2322	0.01
OMANRUS	0	-37.2298	0.01
PAKISUS	0	-26.3937	0.01
PERUIUS	0	-24.5297	0.01
PHILPUS	0	-25.7486	0.01
POLZLUS	0	-25.8674	0.01
QATARUS	0	-29.3355	0.01
RUSSRUS	0	-25.3284	0.01
SAUDRUS	0	-38.7039	0.01
SINGDUS	0	-25.5694	0.01
SARCMUS	0	-24.6965	0.01
SARFNUS	0	-24.6831	0.01
RIRUPUS	0	-28.3567	0.01
SWEDKUS	0	-26.434	0.01
SWISFUS	0	-24.8065	0.01
TAIWDUS	0	-25.5838	0.01
THAIBUS	0	-23.2964	0.01
TUNISUS	0	-34.3619	0.01
UTDADUS	0	-40.0743	0.01
BRITPUS	0	-24.6792	0.01
URUGPUS	0	-25.3398	0.01
VENBFUS	0	-25.318	0.01
